# Supplementary material for: Vapor-phased fabrication and modulation of cell-laden scaffolding materials
Source: Nat Commun. 2021 Jun 7;12:3413. doi: 10.1038/s41467-021-23776-8 (PMC8184845; doi:10.1038/s41467-021-23776-8)
Supplement: Supplementary file 4 — Source Data [file 41467_2021_23776_MOESM4_ESM.xlsx]

## Sheet: Fig.1 real time mass analysis
mass (amu)	pressure (X10-9 torr)
1	0.583552
2	0.179492
3	0.00146199
4	0.00735298
5	0.00352599
6	0.0126312
7	0.0112014
8	-0.00885798
9	-0.0186512
10	0.00353674
11	-0.00870748
12	0.0288852
13	0.0130504
14	4.48743
15	0.0703371
16	1.54307
17	8.36464
18	11.2789
19	0.420593
20	11.2789
21	0.224792
22	0.104823
23	0.0682623
24	0.0470096
25	0.0567491
26	0.0955673
27	0.276736
28	11.2789
29	1.20985
30	0.244476
31	0.115573
32	11.2789
33	0.0979216
34	0.159185
35	0.0518686
36	4.50281
37	0.0569211
38	1.01703
39	4.15994
40	11.2789
41	1.99362
42	0.577811
43	0.502991
44	1.15133
45	0.368616
46	0.202368
47	0.172752
48	0.167936
49	0.163367
50	0.355265
51	0.72085
52	0.186243
53	0.138793
54	0.0872576
55	0.140265
56	0.147876
57	0.122743
58	0.0944816
59	0.0774428
60	0.0606191
61	0.0795498
62	0.0853871
63	0.16642
64	0.0905148
65	0.0501164
66	0.0309384
67	0.0666821
68	0.0975238
69	0.22633
70	0.0887518
71	0.0589206
72	0.0672519
73	0.0920736
74	0.133267
75	0.193413
76	0.215397
77	1.03822
78	0.166119
79	0.0477514
80	0.0267244
81	0.0483426
82	0.0528576
83	0.0595764
84	0.0290894
85	0.0588884
86	0.0588024
87	0.0619414
88	0.0280144
89	0.0372809
90	0.0208764
91	0.0820546
92	0.0333249
93	0.0227362
94	0.0481384
95	0.0436986
96	0.0324864
97	0.0767871
98	0.0282509
99	0.0487941
100	0.0892893
101	0.286014
102	0.945385
103	2.17177
104	0.533446
105	0.299419
106	0.0427741
107	0.0171677
108	0.0274769
109	0.0276597
110	0.0245422
111	0.0451606
112	0.0860966
113	0.0115347
114	0.0316372
115	0.0222739
116	0.00108574
117	0.0250044
118	0.0361306
119	0.0746048
120	0.0226072
121	0.00448274
122	0.0230802
123	0.0236929
124	0.0406134
125	0.0299279
126	0.0329702
127	0.0299494
128	0.0123087
129	0.00319274
130	0.0151467
131	0.0273049
132	0.0155122
133	0.0232307
134	0.0356254
135	0.0310244
136	0.0823233
137	1.90516
138	3.25171
139	0.955523
140	1.08629
141	0.119443
142	0.0339806
143	0.00424624
144	-0.00504174
145	0.0241014
146	0.000870748
147	0.0258859
148	0.0284337
149	0.00226824
150	0.0223384
151	0.0100727
152	0.0356039
153	0.0319274
154	0.0222524
155	0.0149424
156	0.00644999
157	0.0322822
158	0.0133837
159	0.000634249
160	-0.00522449
161	0.00624574
162	0.0184577
163	0.0103737
164	0.00714873
165	-0.000494499
166	0.0307019
167	0.00953523
168	0.0505679
169	0.0321102
170	-0.000107499
171	0.0311857
172	0.0327981
173	0.0329379
174	0.0179847
175	0.0320994
176	0.0122872
177	0.0365821
178	0.0232307
179	0.00169849
180	0.0127494
181	0.0312717
182	0.00411724
183	0.00323574
184	0.00517074
185	0.00815923
186	-0.0113089
187	0.00353674
188	-0.00158024
189	0.0106102
190	0.0124269
191	0.0221987
192	0.0459561
193	0.0244562
194	0.00374099
195	-0.00510624
196	-0.00727773
197	0.00869673
198	-0.0134589
199	0.0211237
200	-0.0133407

## Sheet: Fig.2
	Fig. 2(a)								Fig. 2(c)
	metabolic activity (arb. units)								neurite length (µm)
	Day1	Exp. 1	Exp. 2	Exp. 3	Mean	SD	P_value			Exp. 1	Exp. 2	Exp. 3	Mean	SD	P_value
	FGF-2	0.121	0.103	0.104	0.109333	0.010116	0.7217		PEDOT:PSS/PRP	108	138	125	123.667	15.0444
	Control	0.122	0.111	0.104	0.112333	0.00907377			PEDOT:PSS	83	118	125	108.667	22.5019	0.3915
	Day4	Exp. 1	Exp. 2	Exp. 3	Mean	SD			PRP	55	40	42	45.6667	8.14453	0.0014	0.0103
	FGF-2	0.23	0.224	0.248	0.234	0.01249	0.0006		control	2	1	0.5	3.5	0.763763	_	_	0.0009
	Control	0.144	0.154	0.135	0.144333	0.00950438
	proliferation ratio								neurogenesis activity (arb. units)
	Day4/Day1	Exp. 1	Exp. 2	Exp. 3	Mean	SD	P_value		Nestin	Exp. 1	Exp. 2	Exp. 3	Mean	SD	P_value
	FGF-2	1.88525	2.01802	2.38462	2.09596	0.258648	0.0116		PEDOT:PSS/PRP	1.09122	0.913708	0.995069	1	0.0888601
	Control	1.19008	1.49515	1.29808	1.32777	0.154684			PEDOT:PSS	0.715976	0.909763	0.642998	0.756246	0.137866	0.0617
									PRP	0.525148	0.420611	0.476331	0.47403	0.0523062	0.0009	0.0295
	Fig. 2(b)								control	0.027712	0.0591716	0.0116371	0.0328402	0.0241786	_	_	0.0002
	osteogenesis activity (arb. units)
	OCN	Exp. 1	Exp. 2	Exp. 3	Mean	SD	P_value		Nju-1	Exp. 1	Exp. 2	Exp. 3	Mean	SD	P_value
	BMP-2	2.0562	2.3547	2.5142	2.30837	0.232489	0.0002		PEDOT:PSS/PRP	1.01022	1.0794	0.910376	1	0.0849742
	Control	0.4568	0.3551	0.5132	0.4417	0.0801243			PEDOT:PSS	0.781814	0.689145	0.884272	0.785077	0.0976045	0.0452
	ALP	Exp. 1	Exp. 2	Exp. 3	Mean	SD			PRP	0.373287	0.264955	0.315206	0.317816	0.0542129	0.0003	0.0019
	BMP-2	2.098	2.498	2.237	2.27767	0.203077	0.0056		control	0.00959321	0.0345878	0.0176202	0.0206004	0.012761	_	_	0.0008
	Control	1.464	1.36	1.65	1.49133	0.146919
	calcium	Exp. 1	Exp. 2	Exp. 3	Mean	SD
	BMP-2	1.66	1.91	2.09	1.88667	0.215948	0.0033
	Control	0.82	0.93	1.1	0.95	0.141067

## Sheet: Fig.4
	Fig.4(b)									Fig.4(c)
	collagen type-I expression									network formation
	intensity (a. u.)	Exp. 1	Exp. 2	Exp. 3	Exp. 4	Mean	SD	P_value		total length (mm)	Exp. 1	Exp. 2	Exp. 3	Mean	SD	P_value
	day 7	0.392993	0.527308	0.378112	0.284486	0.395725	0.10001			day 3	2.61321	3.03019	3.52264	3.05535	0.455239
	day 14	1.22942	2.45447	1.3259	1.46861	1.6196	0.565186	0.0217		day 7	5.29057	4.88113	7.06415	5.74528	1.16037	0.0202
	day 21	2.53586	2.97985	3.57239	3.6125	3.17515	0.515073	_	0.0249	day 10	10.466	11.0566	9.1283	10.217	0.987982	_	0.0071
	bone nodule formation									number of branch points
	size (102µm)	Exp. 1	Exp. 2	Exp. 3	Mean	SD	P_value			number	Exp. 1	Exp. 2	Exp. 3	Mean	SD	P_value
	day 7	1.98	1.55	1.72	1.75	0.216564				day 3	4	2	2	2.66667	1.1547
	day 14	3.77	2.42	3.36	3.18333	0.692122	0.0268			day 7	13	15	19	15.6667	3.05505	0.0023
	day 21	6.92	6.55	5.66	6.37667	0.647637	_	0.0043		day 10	26	30	34	30	4	_	0.0079

## Sheet: Supplementary Table 1
	discontinuous configuration			asymmetrical			cylindrical structure			discontinuous configuration			asymmetrical			cylindrical structure				discontinuous configuration			asymmetrical			accuracy of scaffold modules	discontinuous configuration	asymmetrical	cylindrical structure
	ice	ice		ice	ice		ice	ice		scaffold modules	scaffold		scaffold	scaffold		scaffold	scaffold			modulated scaffold	modulated scaffold		modulated scaffold	modulated scaffold		edge/ diameter	0.985866	0.961415	0.998
	(Side length)	(height)		(Side length)	(height)		(diameter, mm)	(height)		(Side length)	(height)		(Side length)	(height)		(diameter, mm)	(height)			(Side length)	(height)		(Side length)	(height)		height	0.967857	0.967611	0.99389
	285	274		313	254		5	4.92		275	261		323	231		4.92	4.8			288	272		308	232
	290	277		310	252		5.1	4.92		271	271		299	245		4.92	5			284	280		316	248
	282	273		315	248		5.1	4.9		271	270		299	239		5.1	4.82			288	264		304	248
	278	293		309	237		4.9	4.92		275	273		298	247		4.9	5			272	288		312	240
	280	274		305	268		5	4.9		280	259		297	250		5	4.78			280	272		308	240		accuracy of modulated scaffold	discontinuous configuration	asymmetrical
	279	285		314	242		5	4.9		284	278		295	228		5	4.8			280	288		308	232		edge/ diameter	0.992933	0.993569
	277	277		313	241		5	4.92		292	273		306	237		4.92	4.82			272	294		312	240		height	0.996429	0.97166
	292	286		302	249		5	4.9		287	274		291	247		5	5			280	290		304	248
	288	273		317	240		5	4.9		277	273		295	241		5.1	5			280	280		312	228
	283	284		314	236		4.9	4.9		278	276		290	225		5	4.82			288	286		308	248
average	283.4	279.6		311.2	246.7		5	4.908		279	270.8		299.3	239		4.986	4.884			281.2	281.4		309.2	240.4
error bar	5.2111	6.93141		4.70933	9.71882		0.0666667	0.010328		6.86375	6.14275		9.46397	8.65384		0.0724492	0.100576			5.97774	9.57079		3.79473	7.6478

## Sheet: Supplementary Figures
	Fig.S1							Fig.S2(c)									Fig.S6(b)
	Oil-in-Water	Exp. 1	Exp. 2	Exp. 3	Mean	SD		Day 1	FGF-2	Exp. 1	Exp. 2	Exp. 3	Mean	SD	P_value		COL-I	Exp. 1	Exp. 2	Exp. 3	Mean	SD	P_value
	LIVE cells	59	60	44					LIVE cells	20	33	28					MG-63	53.36	40.19	44.53	46.0267	6.71135
	DEAD cells	1	1	1					DEAD cells	2	2	3					HUVEC	1.03	0.77	2.11	1.30333	0.710587	0.0003
	total numbers	60	61	45					cell viability (%)	90.9091	94.2857	90.3226	91.8391	2.139			OCN	Exp. 1	Exp. 2	Exp. 3	Mean	SD
	cell viability (%)	98.3	98.4	97.8	98.2	0.3			Control	Exp. 1	Exp. 2	Exp. 3	Mean	SD			MG-63	32.34	30.91	27.97	30.4067	2.22806
	Ice template	Exp. 1	Exp. 2	Exp. 3	Mean	SD			LIVE cells	25	28	29					HUVEC	0.16	0.33	0.58	0.356667	0.211266	0.0001
	LIVE cells	52	48	68					DEAD cells	3	1	4					CD31	Exp. 1	Exp. 2	Exp. 3	Mean	SD
	DEAD cells	3	1	3					cell viability (%)	89.2857	96.5517	87.8788	91.2387	4.65464	0.849		MG-63	2.38	3.85	4.59	3.60667	1.12491
	total numbers	55	49	71				Day 4	FGF-2	Exp. 1	Exp. 2	Exp. 3	Mean	SD			HUVEC	45.13	34.55	38.14	39.2733	5.38028	0.0004
	cell viability (%)	94.5455	97.9592	95.7746	96.1	1.7			LIVE cells	128	135	119					VEGFR2	Exp. 1	Exp. 2	Exp. 3	Mean	SD
	Scaffold construct	Exp. 1	Exp. 2	Exp. 3	Mean	SD			DEAD cells	3	6	4					MG-63	7.05	5.55	6.05	6.21667	0.763763
	LIVE cells	18	30	21					cell viability (%)	97.7099	95.7447	96.748	96.7342	0.982694			HUVEC	36.65	34.01	25.89	32.1833	5.60776	0.0014
	DEAD cells	4	5	7					Control	Exp. 1	Exp. 2	Exp. 3	Mean	SD
	total numbers	22	35	28					LIVE cells	70	65	81
	cell viability (%)	81.8182	85.7143	75	80.8	5.3			DEAD cells	1	2	1
									cell viability (%)	98.5915	97.0149	98.7805	98.129	0.96942	0.1535
	Fig.S2(b)
	cell numbers
	Day 1	Exp. 1	Exp. 2	Exp. 3	Mean	SD	P_value
	FGF-2	20	33	28	27	6.55744
	Control	25	28	29	27.3333	2.08167	0.9378
	Day 4	Exp. 1	Exp. 2	Exp. 3	Mean	SD
	FGF-2	128	135	119	127.333	8.02081
	Control	70	65	81	72	8.18535	0.0011

## Sheet: Supplementary Data_ FT-IR
C			FGF-2			BMP-2			PRP			PEDOT			PEDOT/PRP
4000	0		4000	94.075		4000	93.329		4000	0		4000	89.4571		4000	83.2108
3999	0.00164		3999	94.0558		3999	93.2846		3999	-0.01096		3999	89.4465		3999	83.1954
3998	0.00476		3998	94.0508		3998	93.2771		3998	-0.02716		3998	89.438		3998	83.2042
3997	0.01078		3997	94.0621		3997	93.3152		3997	-0.04032		3997	89.4337		3997	83.2355
3996	0.01865		3996	94.0847		3996	93.3909		3996	-0.04308		3996	89.4353		3996	83.2764
3995	0.02538		3995	94.1056		3995	93.4721		3995	-0.03465		3995	89.4413		3995	83.3065
3994	0.02823		3994	94.1129		3994	93.5221		3994	-0.01898		3994	89.447		3994	83.3121
3993	0.02713		3993	94.102		3993	93.5203		3993	-0.00106		3993	89.4462		3993	83.294
3992	0.02504		3992	94.0803		3992	93.4709		3992	0.0135		3992	89.436		3992	83.2674
3991	0.02444		3991	94.0656		3991	93.4055		3991	0.01871		3991	89.4251		3991	83.2533
3990	0.02369		3990	94.0734		3990	93.3642		3990	0.01195		3990	89.4283		3990	83.2636
3989	0.01879		3989	94.1046		3989	93.3648		3989	-0.00309		3989	89.4516		3989	83.2943
3988	0.00925		3988	94.1413		3988	93.3925		3988	-0.01928		3988	89.4824		3988	83.3284
3987	-0.000360925		3987	94.1607		3987	93.4162		3987	-0.03192		3987	89.4991		3987	83.3478
3986	-0.00521		3986	94.1514		3986	93.4154		3986	-0.04105		3986	89.489		3986	83.3442
3985	-0.00454		3985	94.1181		3985	93.3897		3985	-0.04907		3985	89.4546		3985	83.32
3984	-0.000369061		3984	94.0758		3984	93.3483		3984	-0.05694		3984	89.4096		3984	83.2843
3983	0.00585		3983	94.039		3983	93.2999		3983	-0.06239		3983	89.3705		3983	83.2479
3982	0.01348		3982	94.0177		3982	93.2585		3982	-0.06189		3982	89.351		3982	83.2209
3981	0.02124		3981	94.0182		3981	93.2463		3981	-0.05546		3981	89.3591		3981	83.2115
3980	0.02753		3980	94.0401		3980	93.2799		3980	-0.04881		3980	89.3925		3980	83.2212
3979	0.03181		3979	94.0769		3979	93.3558		3979	-0.04875		3979	89.4389		3979	83.2441
3978	0.03416		3978	94.1209		3978	93.4527		3978	-0.05591		3978	89.4853		3978	83.2728
3977	0.03352		3977	94.1706		3977	93.5454		3977	-0.06288		3977	89.5268		3977	83.3036
3976	0.02813		3976	94.2237		3976	93.6122		3976	-0.06077		3976	89.5618		3976	83.3341
3975	0.01803		3975	94.2661		3975	93.6309		3975	-0.04727		3975	89.5823		3975	83.357
3974	0.0058		3974	94.2746		3974	93.5849		3974	-0.02832		3974	89.5731		3974	83.3593
3973	-0.00511		3973	94.2353		3973	93.4795		3973	-0.01264		3973	89.5251		3973	83.3311
3972	-0.01145		3972	94.1584		3972	93.3475		3972	-0.00566		3972	89.4494		3972	83.2744
3971	-0.01092		3971	94.0757		3971	93.2301		3971	-0.00764		3971	89.3759		3971	83.2069
3970	-0.00375		3970	94.0216		3970	93.1534		3970	-0.01547		3970	89.3343		3970	83.1548
3969	0.00652		3969	94.0129		3969	93.1228		3969	-0.02645		3969	89.3338		3969	83.1374
3968	0.01633		3968	94.0436		3968	93.1292		3968	-0.04072		3968	89.3598		3968	83.1541
3967	0.02503		3967	94.0927		3967	93.1574		3967	-0.05914		3967	89.3878		3967	83.1845
3966	0.03342		3966	94.1414		3966	93.1955		3966	-0.07851		3966	89.4057		3966	83.2049
3965	0.04064		3965	94.1823		3965	93.2386		3965	-0.09134		3965	89.4209		3965	83.2086
3964	0.04411		3964	94.214		3964	93.2836		3964	-0.09222		3964	89.4467		3964	83.2079
3963	0.04234		3963	94.2339		3963	93.3244		3963	-0.08411		3963	89.4855		3963	83.2191
3962	0.03637		3962	94.2369		3962	93.3514		3962	-0.07716		3962	89.5231		3962	83.247
3961	0.02827		3961	94.2197		3961	93.3574		3961	-0.08035		3961	89.5394		3961	83.2771
3960	0.02063		3960	94.1822		3960	93.3405		3960	-0.09469		3960	89.5233		3960	83.289
3959	0.01561		3959	94.1281		3959	93.3044		3959	-0.11355		3959	89.4849		3959	83.2739
3958	0.01291		3958	94.071		3958	93.2629		3958	-0.12722		3958	89.4562		3958	83.2427
3957	0.00897		3957	94.0359		3957	93.2416		3957	-0.12872		3957	89.4754		3957	83.219
3956	0.00216		3956	94.0455		3956	93.2612		3956	-0.1186		3956	89.554		3956	83.222
3955	-0.00386		3955	94.1006		3955	93.3168		3955	-0.10481		3955	89.6637		3955	83.2531
3954	-0.0046		3954	94.1789		3954	93.3805		3954	-0.09603		3954	89.7607		3954	83.2976
3953	-0.000118805		3953	94.2546		3953	93.4279		3953	-0.09484		3953	89.8223		3953	83.3386
3952	0.00476		3952	94.3128		3952	93.4488		3952	-0.09791		3952	89.8546		3952	83.369
3951	0.00577		3951	94.3421		3951	93.4396		3951	-0.10102		3951	89.8677		3951	83.389
3950	0.00263		3950	94.3239		3950	93.3965		3950	-0.10402		3950	89.8517		3950	83.3967
3949	-0.00017232		3949	94.2448		3949	93.3193		3949	-0.11149		3949	89.7867		3949	83.3868
3948	0.00308		3948	94.1248		3948	93.2284		3948	-0.12716		3948	89.6758		3948	83.3632
3947	0.01247		3947	94.0142		3947	93.1508		3947	-0.14617		3947	89.5517		3947	83.3403
3946	0.02188		3946	93.9515		3946	93.1051		3946	-0.15589		3946	89.448		3946	83.3287
3945	0.02664		3945	93.9328		3945	93.0821		3945	-0.14783		3945	89.3781		3945	83.3241
3944	0.0285		3944	93.9193		3944	93.0519		3944	-0.12813		3944	89.3407		3944	83.3106
3943	0.02989		3943	93.8772		3943	93.0027		3943	-0.11475		3943	89.3306		3943	83.2807
3942	0.02768		3942	93.8201		3942	92.9618		3942	-0.12085		3942	89.3461		3942	83.248
3941	0.01702		3941	93.7889		3941	92.9575		3941	-0.14152		3941	89.3754		3941	83.2248
3940	0.000843271		3940	93.7923		3940	92.9774		3940	-0.16317		3940	89.3897		3940	83.201
3939	-0.011		3939	93.7971		3939	92.9926		3939	-0.18022		3939	89.3684		3939	83.1579
3938	-0.01252		3938	93.7784		3938	93.0057		3938	-0.19487		3938	89.3262		3938	83.0964
3937	-0.0099		3937	93.7549		3937	93.0467		3937	-0.20754		3937	89.3021		3937	83.0403
3936	-0.01309		3936	93.7637		3936	93.1289		3936	-0.2138		3936	89.3193		3936	83.0137
3935	-0.0233		3935	93.8108		3935	93.2298		3935	-0.20968		3935	89.3637		3935	83.0216
3934	-0.03469		3934	93.8633		3934	93.3133		3934	-0.19638		3934	89.4022		3934	83.0534
3933	-0.04399		3933	93.8916		3933	93.3632		3933	-0.17959		3933	89.4194		3933	83.0978
3932	-0.0518		3932	93.9086		3932	93.3853		3932	-0.16819		3932	89.4325		3932	83.1484
3931	-0.05357		3931	93.9405		3931	93.3822		3931	-0.1693		3931	89.4617		3931	83.1942
3930	-0.04158		3930	93.9755		3930	93.3454		3930	-0.18297		3930	89.4958		3930	83.2172
3929	-0.01835		3929	93.9758		3929	93.2809		3929	-0.20163		3929	89.5014		3929	83.2039
3928	0.000952725		3928	93.927		3928	93.2233		3928	-0.21436		3928	89.4591		3928	83.1582
3927	0.00367		3927	93.8599		3927	93.2091		3927	-0.21435		3927	89.3867		3927	83.1065
3926	-0.00518		3926	93.8328		3926	93.2525		3926	-0.20314		3926	89.3315		3926	83.0884
3925	-0.01262		3925	93.8789		3925	93.3395		3925	-0.18772		3925	89.3313		3925	83.1269
3924	-0.01576		3924	93.97		3924	93.4358		3924	-0.17293		3924	89.379		3924	83.2046
3923	-0.01732		3923	94.0473		3923	93.4981		3923	-0.1601		3923	89.4343		3923	83.2794
3922	-0.01406		3922	94.0758		3922	93.4994		3922	-0.15271		3922	89.4682		3922	83.3206
3921	-0.0025		3921	94.0561		3921	93.4502		3921	-0.15493		3921	89.4791		3921	83.324
3920	0.00922		3920	94.0051		3920	93.3909		3920	-0.16281		3920	89.4786		3920	83.2981
3919	0.00789		3919	93.9448		3919	93.3488		3919	-0.16693		3919	89.4662		3919	83.2485
3918	-0.00517		3918	93.893		3918	93.3161		3918	-0.16482		3918	89.4327		3918	83.1802
3917	-0.01696		3917	93.8586		3917	93.277		3917	-0.16327		3917	89.3812		3917	83.1091
3916	-0.02146		3916	93.8471		3916	93.2356		3916	-0.16526		3916	89.3288		3916	83.0569
3915	-0.02293		3915	93.8623		3915	93.2095		3915	-0.16366		3915	89.2855		3915	83.0326
3914	-0.02053		3914	93.8999		3914	93.2072		3914	-0.15245		3914	89.2504		3914	83.0308
3913	-0.00897		3913	93.9468		3913	93.2244		3913	-0.1357		3913	89.2262		3913	83.0431
3912	0.01144		3912	93.9912		3912	93.2544		3912	-0.12115		3912	89.2223		3912	83.066
3911	0.03066		3911	94.0313		3911	93.2946		3911	-0.11336		3911	89.2436		3911	83.0998
3910	0.04263		3910	94.0747		3910	93.3388		3910	-0.11199		3910	89.2829		3910	83.1453
3909	0.04635		3909	94.1261		3909	93.3767		3909	-0.11533		3909	89.3249		3909	83.1984
3908	0.04167		3908	94.1791		3908	93.3991		3908	-0.1218		3908	89.356		3908	83.2491
3907	0.02713		3907	94.2211		3907	93.4023		3907	-0.12873		3907	89.3734		3907	83.2871
3906	0.00713		3906	94.2494		3906	93.3901		3906	-0.132		3906	89.3909		3906	83.3154
3905	-0.00522		3905	94.281		3905	93.3766		3905	-0.12822		3905	89.4364		3905	83.3595
3904	-0.00437		3904	94.3328		3904	93.3766		3904	-0.11772		3904	89.5274		3904	83.4498
3903	-0.000957746		3903	94.387		3903	93.384		3903	-0.10005		3903	89.6353		3903	83.5746
3902	-0.00801		3902	94.4007		3902	93.3696		3902	-0.07347		3902	89.6925		3902	83.6644
3901	-0.02298		3901	94.3512		3901	93.3164		3901	-0.04391		3901	89.6571		3901	83.6576
3900	-0.03191		3900	94.2612		3900	93.2451		3900	-0.02402		3900	89.5519		3900	83.5645
3899	-0.03156		3899	94.177		3899	93.1954		3899	-0.01693		3899	89.4452		3899	83.4573
3898	-0.03018		3898	94.127		3898	93.1875		3898	-0.01107		3898	89.3839		3898	83.3971
3897	-0.02945		3897	94.1113		3897	93.2111		3897	0.00119		3897	89.3673		3897	83.3916
3896	-0.02186		3896	94.1184		3896	93.2465		3896	0.01073		3896	89.3767		3896	83.42
3895	-0.00964		3895	94.1397		3895	93.2848		3895	0.00628		3895	89.397		3895	83.4607
3894	-0.00597		3894	94.1759		3894	93.3292		3894	-0.00628		3894	89.4218		3894	83.5015
3893	-0.01891		3893	94.2273		3893	93.3805		3893	-0.01332		3893	89.4475		3893	83.5369
3892	-0.02882		3892	94.2751		3892	93.4255		3892	-0.01786		3892	89.4678		3892	83.5614
3891	-0.01575		3891	94.2892		3891	93.4469		3891	-0.03643		3891	89.4763		3891	83.5679
3890	0.00608		3890	94.2695		3890	93.4415		3890	-0.0589		3890	89.4701		3890	83.5501
3889	0.00556		3889	94.2426		3889	93.4187		3889	-0.05645		3889	89.4504		3889	83.5062
3888	-0.01665		3888	94.2265		3888	93.389		3888	-0.02767		3888	89.4262		3888	83.4429
3887	-0.02392		3887	94.2205		3887	93.3653		3887	0.00381		3887	89.4048		3887	83.3798
3886	0.00216		3886	94.215		3886	93.3604		3886	0.01303		3886	89.3951		3886	83.3429
3885	0.02795		3885	94.2036		3885	93.3754		3885	-0.00488		3885	89.402		3885	83.3379
3884	0.01486		3884	94.1932		3884	93.3954		3884	-0.02004		3884	89.4183		3884	83.3436
3883	-0.02912		3883	94.1947		3883	93.3977		3883	-0.00741		3883	89.4324		3883	83.3377
3882	-0.06219		3882	94.2063		3882	93.3726		3882	0.02405		3882	89.4368		3882	83.3178
3881	-0.05807		3881	94.2144		3881	93.3402		3881	0.04973		3881	89.4361		3881	83.3028
3880	-0.02729		3880	94.2114		3880	93.3284		3880	0.04642		3880	89.4433		3880	83.3123
3879	0.000758162		3879	94.2051		3879	93.3407		3879	0.02288		3879	89.4584		3879	83.3377
3878	0.0059		3878	94.2043		3878	93.3547		3878	0.01515		3878	89.4648		3878	83.3488
3877	-0.00906		3877	94.2024		3877	93.3434		3877	0.03111		3877	89.4484		3877	83.323
3876	-0.01861		3876	94.185		3876	93.3054		3876	0.04856		3876	89.4121		3876	83.2633
3875	0.000377647		3875	94.1488		3875	93.2694		3875	0.04835		3875	89.381		3875	83.2061
3874	0.03455		3874	94.114		3874	93.2681		3874	0.02992		3874	89.3936		3874	83.2028
3873	0.04113		3873	94.1153		3873	93.3132		3873	0.01802		3873	89.4712		3873	83.2651
3872	0.00838		3872	94.1716		3872	93.3771		3872	0.0339		3872	89.591		3872	83.366
3871	-0.0164		3871	94.2473		3871	93.395		3871	0.05972		3871	89.6829		3871	83.4428
3870	0.00417		3870	94.2596		3870	93.3226		3870	0.05565		3870	89.6791		3870	83.4469
3869	0.03366		3869	94.173		3869	93.1902		3869	0.01839		3869	89.5784		3869	83.3838
3868	0.02164		3868	94.0454		3868	93.058		3868	-0.00279		3868	89.428		3868	83.2837
3867	-0.01691		3867	93.9469		3867	92.9318		3867	0.01639		3867	89.276		3867	83.1669
3866	-0.02684		3866	93.903		3866	92.8005		3866	0.05139		3866	89.1627		3866	83.0525
3865	-0.00176		3865	93.9085		3865	92.7111		3865	0.08429		3865	89.1205		3865	82.9669
3864	0.00923		3864	93.9477		3864	92.7174		3864	0.11317		3864	89.1508		3864	82.9294
3863	-0.01365		3863	94.0014		3863	92.8026		3863	0.13166		3863	89.2219		3863	82.9401
3862	-0.03611		3862	94.0636		3862	92.8948		3862	0.13279		3862	89.3007		3862	82.9831
3861	-0.03664		3861	94.1326		3861	92.953		3861	0.11781		3861	89.3704		3861	83.0379
3860	-0.02263		3860	94.2028		3860	93.0033		3860	0.09467		3860	89.4321		3860	83.0951
3859	-0.00804		3859	94.2732		3859	93.0723		3859	0.06179		3859	89.5053		3859	83.1634
3858	0.0046		3858	94.3447		3858	93.1394		3858	0.00976		3858	89.6108		3858	83.2539
3857	0.01369		3857	94.4034		3857	93.1608		3857	-0.05745		3857	89.7359		3857	83.3546
3856	0.02054		3856	94.4133		3856	93.0943		3856	-0.10732		3856	89.8109		3856	83.4147
3855	0.04875		3855	94.3516		3855	92.9235		3855	-0.09151		3855	89.7637		3855	83.3825
3854	0.10087		3854	94.2886		3854	92.7343		3854	-0.01375		3854	89.6679		3854	83.2822
3853	0.12252		3853	94.2656		3853	92.6546		3853	0.03563		3853	89.6562		3853	83.1889
3852	0.08262		3852	94.1989		3852	92.6494		3852	0.04304		3852	89.6579		3852	83.1013
3851	0.01634		3851	94.0968		3851	92.5924		3851	0.08107		3851	89.5663		3851	82.9716
3850	-0.02373		3850	93.9922		3850	92.4516		3850	0.141		3850	89.4065		3850	82.8049
3849	-0.01838		3849	93.8934		3849	92.3302		3849	0.17904		3849	89.2507		3849	82.6407
3848	0.01004		3848	93.8198		3848	92.3288		3848	0.19069		3848	89.1385		3848	82.5094
3847	0.03145		3847	93.7882		3847	92.431		3847	0.18816		3847	89.073		3847	82.4252
3846	0.03897		3846	93.8049		3846	92.5697		3846	0.17769		3846	89.0493		3846	82.3985
3845	0.03918		3845	93.861		3845	92.7076		3845	0.16135		3845	89.0738		3845	82.4429
3844	0.03984		3844	93.9406		3844	92.8544		3844	0.14294		3844	89.1614		3844	82.567
3843	0.04145		3843	94.0307		3843	93.0298		3843	0.12644		3843	89.3237		3843	82.763
3842	0.03575		3842	94.1329		3842	93.2188		3842	0.11471		3842	89.5656		3842	83.0076
3841	0.01552		3841	94.256		3841	93.3675		3841	0.10654		3841	89.8798		3841	83.2642
3840	-0.0084		3840	94.394		3840	93.4179		3840	0.09814		3840	90.2147		3840	83.469
3839	-0.02345		3839	94.5109		3839	93.3631		3839	0.08831		3839	90.455		3839	83.5478
3838	-0.02467		3838	94.5606		3838	93.261		3838	0.07957		3838	90.5186		3838	83.4967
3837	-0.01372		3837	94.5301		3837	93.1625		3837	0.07543		3837	90.447		3837	83.3997
3836	0.0013		3836	94.4428		3836	93.0595		3836	0.08024		3836	90.327		3836	83.3177
3835	0.01084		3835	94.3249		3835	92.9367		3835	0.0945		3835	90.1994		3835	83.2404
3834	0.01166		3834	94.1949		3834	92.8083		3834	0.11187		3834	90.0574		3834	83.136
3833	0.01205		3833	94.0699		3833	92.7013		3833	0.12269		3833	89.8868		3833	83.0056
3832	0.0212		3832	93.9633		3832	92.6421		3832	0.12184		3832	89.6979		3832	82.8878
3831	0.03384		3831	93.8829		3831	92.6473		3831	0.11536		3831	89.5175		3831	82.8154
3830	0.03801		3830	93.8383		3830	92.7059		3830	0.11914		3830	89.3676		3830	82.7869
3829	0.03041		3829	93.8406		3829	92.7857		3829	0.13983		3829	89.2686		3829	82.7882
3828	0.02583		3828	93.8953		3828	92.8772		3828	0.16418		3828	89.2507		3828	82.8273
3827	0.04372		3827	93.9952		3827	93.0102		3827	0.17013		3827	89.3411		3827	82.9323
3826	0.07993		3826	94.1185		3826	93.2043		3826	0.14987		3826	89.5293		3826	83.1112
3825	0.09939		3825	94.2434		3825	93.4273		3825	0.12096		3825	89.7607		3825	83.326
3824	0.0787		3824	94.3512		3824	93.5995		3824	0.10683		3824	89.9603		3824	83.5067
3823	0.03856		3823	94.4027		3823	93.6416		3823	0.11634		3823	90.0451		3823	83.5805
3822	0.02319		3822	94.3567		3822	93.5384		3822	0.13816		3822	89.9665		3822	83.5222
3821	0.04138		3821	94.2305		3821	93.3883		3821	0.13492		3821	89.7896		3821	83.4148
3820	0.05495		3820	94.104		3820	93.3269		3820	0.10757		3820	89.6548		3820	83.3858
3819	0.0348		3819	94.0544		3819	93.3545		3819	0.11361		3819	89.6211		3819	83.4535
3818	0.00213		3818	94.0913		3818	93.3574		3818	0.1618		3818	89.6542		3818	83.5465
3817	0.00546		3817	94.1585		3817	93.3109		3817	0.21149		3817	89.6824		3817	83.5908
3816	0.04585		3816	94.1822		3816	93.2925		3816	0.22671		3816	89.6464		3816	83.5614
3815	0.06979		3815	94.1387		3815	93.332		3815	0.20776		3815	89.5354		3815	83.4814
3814	0.05365		3814	94.0752		3814	93.3881		3814	0.19501		3814	89.3841		3814	83.3867
3813	0.03742		3813	94.0407		3813	93.3913		3813	0.19949		3813	89.2475		3813	83.3099
3812	0.0599		3812	94.0438		3812	93.3403		3812	0.19123		3812	89.1673		3812	83.2783
3811	0.10488		3811	94.0735		3811	93.3255		3811	0.16047		3811	89.1494		3811	83.3004
3810	0.12471		3810	94.1201		3810	93.3936		3810	0.12904		3810	89.1699		3810	83.3593
3809	0.10532		3809	94.1788		3809	93.4982		3809	0.11947		3809	89.1935		3809	83.4228
3808	0.08778		3808	94.2434		3808	93.5826		3808	0.12936		3808	89.2027		3808	83.4751
3807	0.10771		3807	94.3		3807	93.6449		3807	0.13002		3807	89.2146		3807	83.5356
3806	0.14036		3806	94.3405		3806	93.7184		3806	0.10933		3806	89.256		3806	83.6324
3805	0.13852		3805	94.3844		3805	93.7979		3805	0.09062		3805	89.3371		3805	83.7638
3804	0.0981		3804	94.4517		3804	93.8212		3804	0.08352		3804	89.4406		3804	83.896
3803	0.0618		3803	94.5164		3803	93.7431		3803	0.07587		3803	89.4971		3803	83.9721
3802	0.06646		3802	94.5161		3802	93.5904		3802	0.05693		3802	89.4176		3802	83.9434
3801	0.08637		3801	94.4188		3801	93.4494		3801	0.02033		3801	89.2155		3801	83.8298
3800	0.07621		3800	94.2809		3800	93.3774		3800	5.64848e-05		3800	88.9945		3800	83.6992
3799	0.03975		3799	94.1877		3799	93.3237		3799	0.02961		3799	88.8275		3799	83.5842
3798	0.01696		3798	94.1542		3798	93.2289		3798	0.07839		3798	88.7393		3798	83.4888
3797	0.0303		3797	94.1426		3797	93.1488		3797	0.10567		3797	88.7249		3797	83.4146
3796	0.05796		3796	94.1182		3796	93.1516		3796	0.1046		3796	88.7564		3796	83.3546
3795	0.06939		3795	94.0838		3795	93.2196		3795	0.09623		3795	88.7941		3795	83.288
3794	0.06297		3794	94.0621		3794	93.292		3794	0.10269		3794	88.8142		3794	83.2028
3793	0.05975		3793	94.0615		3793	93.3292		3793	0.12143		3793	88.8244		3793	83.1166
3792	0.06873		3792	94.071		3792	93.3451		3792	0.13708		3792	88.8445		3792	83.0615
3791	0.08091		3791	94.0758		3791	93.3733		3791	0.14334		3791	88.8826		3791	83.0573
3790	0.09084		3790	94.0698		3790	93.4213		3790	0.14253		3790	88.9307		3790	83.0963
3789	0.10223		3789	94.0575		3789	93.4707		3789	0.13955		3789	88.973		3789	83.1484
3788	0.11352		3788	94.0437		3788	93.5022		3788	0.14162		3788	88.9965		3788	83.1782
3787	0.11669		3787	94.0298		3787	93.5064		3787	0.15434		3787	88.9972		3787	83.1628
3786	0.1117		3786	94.0144		3786	93.4831		3786	0.17155		3786	88.9837		3786	83.1126
3785	0.10945		3785	93.9954		3785	93.4438		3785	0.17437		3785	88.9837		3785	83.0744
3784	0.11315		3784	93.9754		3784	93.4092		3784	0.15093		3784	89.0327		3784	83.0983
3783	0.11023		3783	93.9662		3783	93.3952		3783	0.11244		3783	89.1444		3783	83.1901
3782	0.09383		3782	93.9791		3782	93.3999		3782	0.08123		3782	89.3021		3782	83.3071
3781	0.0747		3781	94.0055		3781	93.4084		3781	0.07126		3781	89.4631		3781	83.3786
3780	0.06753		3780	94.0138		3780	93.4047		3780	0.08052		3780	89.5588		3780	83.34
3779	0.0706		3779	93.9744		3779	93.384		3779	0.09322		3779	89.5318		3779	83.191
3778	0.07197		3778	93.8994		3778	93.355		3778	0.1001		3778	89.4005		3778	83.0123
3777	0.06906		3777	93.8367		3777	93.3267		3777	0.10289		3777	89.2455		3777	82.8866
3776	0.07655		3776	93.8169		3776	93.3048		3776	0.09718		3776	89.1464		3776	82.8416
3775	0.10456		3775	93.8339		3775	93.2985		3775	0.07638		3775	89.1467		3775	82.8641
3774	0.13727		3774	93.8699		3774	93.3114		3774	0.04849		3774	89.2378		3774	82.9237
3773	0.14681		3773	93.917		3773	93.3326		3773	0.03092		3773	89.3757		3773	82.9889
3772	0.13065		3772	93.9732		3772	93.3455		3772	0.02996		3772	89.5011		3772	83.0441
3771	0.11462		3771	94.023		3771	93.3435		3771	0.03138		3771	89.5855		3771	83.096
3770	0.11321		3770	94.034		3770	93.3328		3770	0.0163		3770	89.6285		3770	83.1557
3769	0.11012		3769	93.9907		3769	93.3214		3769	-0.01017		3769	89.6382		3769	83.2122
3768	0.0905		3768	93.9205		3768	93.3112		3768	-0.02228		3768	89.607		3768	83.2204
3767	0.06714		3767	93.8598		3767	93.3005		3767	-0.01259		3767	89.5159		3767	83.1467
3766	0.06517		3766	93.8231		3766	93.2929		3766	0.000146615		3766	89.3722		3766	83.0099
3765	0.08532		3765	93.8093		3765	93.2912		3765	-0.00203		3765	89.2222		3765	82.8809
3764	0.09798		3764	93.8132		3764	93.2923		3764	-0.0139		3764	89.0947		3764	82.8084
3763	0.08436		3763	93.8259		3763	93.293		3763	-0.02259		3763	88.9611		3763	82.7692
3762	0.0647		3762	93.829		3762	93.294		3762	-0.03314		3762	88.7772		3762	82.7058
3761	0.06497		3761	93.8095		3761	93.296		3761	-0.05401		3761	88.5478		3761	82.5958
3760	0.07635		3760	93.7905		3760	93.2989		3760	-0.07909		3760	88.3611		3760	82.495
3759	0.07442		3759	93.8184		3759	93.3028		3759	-0.10056		3759	88.3147		3759	82.4877
3758	0.06828		3758	93.8986		3758	93.3073		3758	-0.12037		3758	88.3963		3758	82.5761
3757	0.07916		3757	93.9857		3757	93.3117		3757	-0.14373		3757	88.501		3757	82.6695
3756	0.10334		3756	94.0414		3756	93.3156		3756	-0.1694		3756	88.5581		3756	82.6945
3755	0.12784		3755	94.0659		3755	93.3189		3755	-0.1929		3755	88.5859		3755	82.6682
3754	0.1545		3754	94.0888		3754	93.3218		3754	-0.21206		3754	88.6644		3754	82.6833
3753	0.18516		3753	94.1394		3753	93.3244		3753	-0.21973		3753	88.889		3753	82.837
3752	0.19185		3752	94.2192		3752	93.3267		3752	-0.20685		3752	89.2619		3752	83.0947
3751	0.15769		3751	94.2838		3751	93.3285		3751	-0.19101		3751	89.5569		3751	83.2257
3750	0.12723		3750	94.2894		3750	93.3296		3750	-0.21017		3750	89.6194		3750	83.1608
3749	0.13293		3749	94.288		3749	93.3299		3749	-0.26327		3749	89.6171		3749	83.11
3748	0.13499		3748	94.351		3748	93.3296		3748	-0.31252		3748	89.7248		3748	83.1812
3747	0.09173		3747	94.4646		3747	93.3287		3747	-0.33803		3747	89.9315		3747	83.2839
3746	0.04005		3746	94.544		3746	93.3274		3746	-0.34342		3746	90.0671		3746	83.2582
3745	0.05392		3745	94.5044		3745	93.3258		3745	-0.34819		3745	89.9828		3745	83.0567
3744	0.10759		3744	94.3554		3744	93.3246		3744	-0.3802		3744	89.718		3744	82.8117
3743	0.11427		3743	94.2001		3743	93.3243		3743	-0.39619		3743	89.4235		3743	82.6494
3742	0.07135		3742	94.1105		3742	93.3247		3742	-0.34989		3742	89.2314		3742	82.5955
3741	0.03967		3741	94.0805		3741	93.3253		3741	-0.30416		3741	89.2117		3741	82.6435
3740	0.04501		3740	94.0765		3740	93.3261		3740	-0.31538		3740	89.3269		3740	82.7637
3739	0.05029		3739	94.0671		3739	93.3272		3739	-0.36434		3739	89.4473		3739	82.8895
3738	0.02689		3738	94.0324		3738	93.3285		3738	-0.41036		3738	89.4887		3738	82.9374
3737	0.000445481		3737	93.9748		3737	93.33		3737	-0.43259		3737	89.435		3737	82.875
3736	-0.0043		3736	93.9366		3736	93.3318		3736	-0.43762		3736	89.4129		3736	82.7818
3735	-0.00547		3735	93.9685		3735	93.3341		3735	-0.4445		3735	89.6111		3735	82.7919
3734	-0.01972		3734	94.0642		3734	93.337		3734	-0.46553		3734	89.9886		3734	82.9211
3733	-0.02026		3733	94.1688		3733	93.3399		3733	-0.50206		3733	90.293		3733	83.0513
3732	0.01553		3732	94.2316		3732	93.3417		3732	-0.54653		3732	90.3937		3732	83.095
3731	0.06471		3731	94.2378		3731	93.3428		3731	-0.57956		3731	90.3182		3731	83.0543
3730	0.09108		3730	94.2032		3730	93.3445		3730	-0.58664		3730	90.1502		3730	82.9644
3729	0.08905		3729	94.1508		3729	93.3458		3729	-0.57386		3729	89.9575		3729	82.852
3728	0.08252		3728	94.0954		3728	93.3453		3728	-0.55533		3728	89.777		3728	82.7422
3727	0.08597		3727	94.0449		3727	93.3434		3727	-0.53747		3727	89.6326		3727	82.6739
3726	0.082		3726	94.0081		3726	93.3436		3726	-0.52292		3726	89.5401		3726	82.6816
3725	0.05628		3725	93.9936		3725	93.3484		3725	-0.51492		3725	89.4974		3725	82.7591
3724	0.02562		3724	94.003		3724	93.3556		3724	-0.51969		3724	89.4938		3724	82.8621
3723	0.01297		3723	94.0234		3723	93.3609		3723	-0.54277		3723	89.5007		3723	82.9426
3722	0.01668		3722	94.0333		3722	93.3632		3722	-0.57971		3722	89.4973		3722	82.9759
3721	0.01909		3721	94.0197		3721	93.364		3721	-0.61976		3721	89.4708		3721	82.9658
3720	0.0116		3720	93.99		3720	93.3633		3720	-0.65795		3720	89.4171		3720	82.9383
3719	-0.000868387		3719	93.9641		3719	93.3635		3719	-0.70122		3719	89.365		3719	82.9282
3718	-0.00532		3718	93.9572		3718	93.3709		3718	-0.75768		3718	89.3637		3718	82.9573
3717	-0.000450484		3717	93.9689		3717	93.3907		3717	-0.82433		3717	89.429		3717	83.0222
3716	0.00369		3716	93.989		3716	93.4183		3716	-0.88954		3716	89.5363		3716	83.1042
3715	0.000826565		3715	94.0096		3715	93.442		3715	-0.94481		3715	89.65		3715	83.1911
3714	-0.00238		3714	94.0318		3714	93.4544		3714	-0.98708		3714	89.7605		3714	83.3049
3713	-0.00471		3713	94.0665		3713	93.4636		3713	-1.01301		3713	89.8961		3713	83.4683
3712	-0.01997		3712	94.1135		3712	93.4829		3712	-1.02994		3712	90.0542		3712	83.6345
3711	-0.05211		3711	94.1337		3711	93.4998		3711	-1.06122		3711	90.1317		3711	83.685
3710	-0.08213		3710	94.0985		3710	93.4847		3710	-1.11517		3710	90.0789		3710	83.6058
3709	-0.09377		3709	94.0364		3709	93.4315		3709	-1.17147		3709	89.9622		3709	83.488
3708	-0.08603		3708	93.9862		3708	93.3696		3708	-1.20884		3708	89.8536		3708	83.3893
3707	-0.0676		3707	93.9564		3707	93.3331		3707	-1.2286		3707	89.7784		3707	83.3178
3706	-0.0512		3706	93.9409		3706	93.3321		3706	-1.24708		3706	89.7358		3706	83.2641
3705	-0.04456		3705	93.9333		3705	93.3606		3705	-1.27596		3705	89.7103		3705	83.2201
3704	-0.04689		3704	93.9299		3704	93.4051		3704	-1.31487		3704	89.6784		3704	83.1787
3703	-0.05308		3703	93.9284		3703	93.4507		3703	-1.35653		3703	89.6228		3703	83.1343
3702	-0.05889		3702	93.9266		3702	93.4875		3702	-1.3995		3702	89.5512		3702	83.0875
3701	-0.06323		3701	93.9221		3701	93.5126		3701	-1.44655		3701	89.4916		3701	83.0507
3700	-0.06941		3700	93.9159		3700	93.5259		3700	-1.48971		3700	89.46		3700	83.0347
3699	-0.0796		3699	93.9109		3699	93.5241		3699	-1.5196		3699	89.4411		3699	83.0339
3698	-0.0848		3698	93.9077		3698	93.5098		3698	-1.54269		3698	89.4179		3698	83.0352
3697	-0.07597		3697	93.9058		3697	93.5015		3697	-1.57179		3697	89.3874		3697	83.0337
3696	-0.064		3696	93.905		3696	93.5194		3696	-1.61173		3696	89.3616		3696	83.038
3695	-0.06547		3695	93.9057		3695	93.5656		3695	-1.66189		3695	89.3526		3695	83.0655
3694	-0.07755		3694	93.9071		3694	93.62		3694	-1.72669		3694	89.3622		3694	83.1344
3693	-0.08828		3693	93.9068		3693	93.6553		3693	-1.8113		3693	89.3847		3693	83.25
3692	-0.09968		3692	93.902		3692	93.6513		3692	-1.90432		3692	89.4163		3692	83.3825
3691	-0.12369		3691	93.8922		3691	93.5895		3691	-1.98025		3691	89.4442		3691	83.4441
3690	-0.1527		3690	93.8808		3690	93.4739		3690	-2.03083		3690	89.4481		3690	83.3449
3689	-0.16051		3689	93.8713		3689	93.3625		3689	-2.08265		3689	89.455		3689	83.1496
3688	-0.1411		3688	93.8652		3688	93.3036		3688	-2.15165		3688	89.5018		3688	83.0163
3687	-0.12053		3687	93.8613		3687	93.2928		3687	-2.20907		3687	89.5532		3687	82.9709
3686	-0.11598		3686	93.8577		3686	93.3084		3686	-2.23568		3686	89.5735		3686	82.9528
3685	-0.11287		3685	93.8528		3685	93.3253		3685	-2.25429		3685	89.5624		3685	82.9258
3684	-0.09526		3684	93.8459		3684	93.3403		3684	-2.28904		3684	89.5283		3684	82.8884
3683	-0.07427		3683	93.8372		3683	93.3729		3683	-2.3413		3683	89.4764		3683	82.8529
3682	-0.06951		3682	93.8274		3682	93.4288		3682	-2.40568		3682	89.4125		3682	82.8261
3681	-0.0736		3681	93.8171		3681	93.4896		3681	-2.48433		3681	89.3498		3681	82.8091
3680	-0.06954		3680	93.8072		3680	93.5313		3680	-2.57923		3680	89.3098		3680	82.8029
3679	-0.06736		3679	93.798		3679	93.5494		3679	-2.67386		3679	89.3114		3679	82.8119
3678	-0.08923		3678	93.7894		3678	93.5548		3678	-2.74288		3678	89.3587		3678	82.8475
3677	-0.11636		3677	93.7813		3677	93.5485		3677	-2.78196		3677	89.4318		3677	82.9254
3676	-0.11113		3676	93.7724		3676	93.5066		3676	-2.83008		3676	89.492		3676	83.0255
3675	-0.0887		3675	93.7614		3675	93.4217		3675	-2.92684		3675	89.5222		3675	83.0949
3674	-0.09427		3674	93.7483		3674	93.3485		3674	-3.02187		3674	89.5451		3674	83.132
3673	-0.13482		3673	93.7347		3673	93.2875		3673	-3.05926		3673	89.5787		3673	83.1614
3672	-0.16845		3672	93.7209		3672	93.1808		3672	-3.08329		3672	89.6194		3672	83.18
3671	-0.1603		3671	93.7053		3671	93.06		3671	-3.15163		3671	89.6307		3671	83.1311
3670	-0.1359		3670	93.6861		3670	92.9775		3670	-3.26679		3670	89.5862		3670	82.9635
3669	-0.13823		3669	93.6643		3669	92.9414		3669	-3.38827		3669	89.5186		3669	82.736
3668	-0.16091		3668	93.6421		3668	92.9357		3668	-3.46308		3668	89.4683		3668	82.5403
3667	-0.17285		3667	93.6213		3667	92.9141		3667	-3.48491		3667	89.4392		3667	82.3931
3666	-0.16354		3666	93.6014		3666	92.8936		3666	-3.4932		3666	89.4244		3666	82.2776
3665	-0.14556		3665	93.582		3665	92.9398		3665	-3.51951		3665	89.4175		3665	82.1799
3664	-0.13554		3664	93.5621		3664	93.0476		3664	-3.56843		3664	89.4122		3664	82.0868
3663	-0.1376		3663	93.5413		3663	93.1477		3663	-3.63047		3663	89.4026		3663	81.9817
3662	-0.14212		3662	93.5194		3662	93.1828		3662	-3.69547		3662	89.3867		3662	81.8556
3661	-0.14177		3661	93.4967		3661	93.1478		3661	-3.75664		3661	89.3693		3661	81.7226
3660	-0.1437		3660	93.4738		3660	93.0817		3660	-3.81023		3660	89.3598		3660	81.6184
3659	-0.156		3659	93.4517		3659	93.035		3659	-3.85782		3659	89.3657		3659	81.582
3658	-0.17125		3658	93.431		3658	93.0398		3658	-3.91206		3658	89.387		3658	81.6343
3657	-0.16747		3657	93.4114		3657	93.0895		3657	-3.99094		3657	89.4143		3657	81.7505
3656	-0.14278		3656	93.3911		3656	93.1364		3656	-4.09669		3656	89.4321		3656	81.8515
3655	-0.12518		3655	93.3689		3655	93.137		3655	-4.19987		3655	89.4342		3655	81.8729
3654	-0.1372		3654	93.3447		3654	93.0748		3654	-4.27679		3654	89.4267		3654	81.8157
3653	-0.16583		3653	93.3198		3653	92.9546		3653	-4.34725		3653	89.4187		3653	81.7156
3652	-0.1777		3652	93.2953		3652	92.821		3652	-4.43912		3652	89.4155		3652	81.6138
3651	-0.16538		3651	93.272		3651	92.7226		3651	-4.54399		3651	89.4192		3651	81.551
3650	-0.16099		3650	93.2495		3650	92.642		3650	-4.63369		3650	89.4231		3650	81.519
3649	-0.18228		3649	93.2251		3649	92.528		3649	-4.70531		3649	89.4142		3649	81.4458
3648	-0.20359		3648	93.1954		3648	92.3613		3648	-4.78058		3648	89.3996		3648	81.3428
3647	-0.20534		3647	93.165		3647	92.1611		3647	-4.86143		3647	89.3937		3647	81.2732
3646	-0.19621		3646	93.1391		3646	92.0457		3646	-4.91531		3646	89.394		3646	81.2338
3645	-0.18774		3645	93.1177		3645	92.0906		3645	-4.92322		3645	89.3938		3645	81.191
3644	-0.17741		3644	93.0973		3644	92.2006		3644	-4.90636		3644	89.3899		3644	81.1229
3643	-0.15916		3643	93.0751		3643	92.2786		3643	-4.90055		3643	89.3833		3643	81.0306
3642	-0.13722		3642	93.0512		3642	92.3195		3642	-4.92838		3642	89.3784		3642	80.9359
3641	-0.12451		3641	93.029		3641	92.3553		3641	-4.98963		3641	89.3792		3641	80.8629
3640	-0.12431		3640	93.0118		3640	92.4005		3640	-5.06894		3640	89.3866		3640	80.8183
3639	-0.12504		3639	92.9994		3639	92.4398		3639	-5.15053		3639	89.3977		3639	80.7877
3638	-0.12043		3638	92.9877		3638	92.4572		3638	-5.2256		3638	89.4085		3638	80.7515
3637	-0.11842		3637	92.9722		3637	92.4531		3637	-5.29212		3637	89.4172		3637	80.7024
3636	-0.1245		3636	92.9518		3636	92.4348		3636	-5.35799		3636	89.4246		3636	80.6479
3635	-0.12699		3635	92.9283		3635	92.4089		3635	-5.43623		3635	89.4323		3635	80.5979
3634	-0.11754		3634	92.9031		3634	92.3824		3634	-5.52749		3634	89.44		3634	80.5531
3633	-0.11088		3633	92.8755		3633	92.3538		3633	-5.6119		3633	89.4487		3633	80.5055
3632	-0.12458		3632	92.8434		3632	92.302		3632	-5.66955		3632	89.4557		3632	80.4486
3631	-0.14549		3631	92.805		3631	92.2021		3631	-5.70983		3631	89.4604		3631	80.3828
3630	-0.14016		3630	92.7617		3630	92.0693		3630	-5.76349		3630	89.4631		3630	80.315
3629	-0.11055		3629	92.7233		3629	91.9799		3629	-5.86157		3629	89.4655		3629	80.2531
3628	-0.09456		3628	92.697		3628	91.9771		3628	-5.98321		3628	89.4692		3628	80.1989
3627	-0.10648		3627	92.681		3627	92.0111		3627	-6.05801		3627	89.474		3627	80.1482
3626	-0.12264		3626	92.6698		3626	92.015		3626	-6.07372		3626	89.4787		3626	80.0966
3625	-0.11891		3625	92.6555		3625	91.9891		3625	-6.07975		3625	89.4821		3625	80.042
3624	-0.10013		3624	92.6339		3624	91.9673		3624	-6.10409		3624	89.4835		3624	79.9835
3623	-0.0912		3623	92.6049		3623	91.9536		3623	-6.14212		3623	89.4829		3623	79.9215
3622	-0.10287		3622	92.5721		3622	91.931		3622	-6.18801		3622	89.4811		3622	79.8573
3621	-0.11907		3621	92.5415		3621	91.8928		3621	-6.24795		3621	89.4792		3621	79.7929
3620	-0.12205		3620	92.5177		3620	91.847		3620	-6.32944		3620	89.478		3620	79.7305
3619	-0.11277		3619	92.4988		3619	91.8043		3619	-6.42438		3619	89.477		3619	79.6708
3618	-0.10102		3618	92.4774		3618	91.7635		3618	-6.50711		3618	89.4751		3618	79.6123
3617	-0.09451		3617	92.4509		3617	91.7171		3617	-6.55791		3617	89.4714		3617	79.5527
3616	-0.09588		3616	92.422		3616	91.6674		3616	-6.58804		3616	89.4662		3616	79.4913
3615	-0.09927		3615	92.3945		3615	91.6266		3615	-6.62894		3615	89.461		3615	79.4301
3614	-0.0977		3614	92.3719		3614	91.604		3614	-6.70119		3614	89.4582		3614	79.3722
3613	-0.09304		3613	92.3544		3613	91.5979		3613	-6.79657		3613	89.4597		3613	79.3191
3612	-0.09156		3612	92.3387		3612	91.5984		3612	-6.88585		3612	89.4645		3612	79.2676
3611	-0.09265		3611	92.3192		3611	91.5919		3611	-6.94623		3611	89.469		3611	79.2118
3610	-0.0889		3610	92.2886		3610	91.5674		3610	-6.98148		3610	89.4689		3610	79.1473
3609	-0.0788		3609	92.2415		3609	91.5216		3609	-7.01327		3609	89.4629		3609	79.0737
3608	-0.07239		3608	92.1827		3608	91.4671		3608	-7.05794		3608	89.4535		3608	78.9965
3607	-0.07717		3607	92.1291		3607	91.4254		3607	-7.11279		3607	89.4463		3607	78.9231
3606	-0.08672		3606	92.094		3606	91.4047		3606	-7.1639		3606	89.4436		3606	78.8555
3605	-0.09021		3605	92.0766		3605	91.3961		3605	-7.20413		3605	89.4439		3605	78.7911
3604	-0.08548		3604	92.0655		3604	91.3875		3604	-7.23657		3604	89.4446		3604	78.7256
3603	-0.07836		3603	92.0502		3603	91.3752		3603	-7.26652		3603	89.4446		3603	78.6579
3602	-0.0731		3602	92.0306		3602	91.366		3602	-7.29906		3602	89.4458		3602	78.5908
3601	-0.06708		3601	92.0154		3601	91.373		3601	-7.33917		3601	89.4504		3601	78.5294
3600	-0.06012		3600	92.0093		3600	91.3985		3600	-7.38835		3600	89.4577		3600	78.4744
3599	-0.05588		3599	92.0045		3599	91.4203		3599	-7.44254		3599	89.4644		3599	78.4208
3598	-0.05578		3598	91.9872		3598	91.4059		3598	-7.49922		3598	89.4668		3598	78.3617
3597	-0.05896		3597	91.9486		3597	91.341		3597	-7.56036		3597	89.463		3597	78.2936
3596	-0.06556		3596	91.8908		3596	91.2409		3596	-7.62919		3596	89.4536		3596	78.2181
3595	-0.07169		3595	91.8264		3595	91.1419		3595	-7.70491		3595	89.442		3595	78.1402
3594	-0.07204		3594	91.771		3594	91.0784		3594	-7.77996		3594	89.4325		3594	78.0652
3593	-0.06487		3593	91.7324		3593	91.0609		3593	-7.84165		3593	89.4267		3593	77.995
3592	-0.054		3592	91.7066		3592	91.0717		3592	-7.88189		3592	89.4226		3592	77.9273
3591	-0.04659		3591	91.6815		3591	91.083		3591	-7.90572		3591	89.4168		3591	77.858
3590	-0.04618		3590	91.6453		3590	91.0741		3590	-7.92984		3590	89.4084		3590	77.7845
3589	-0.05257		3589	91.5975		3589	91.0405		3589	-7.97481		3589	89.4012		3589	77.7091
3588	-0.0669		3588	91.5524		3588	90.9976		3588	-8.05314		3588	89.4006		3588	77.638
3587	-0.08883		3587	91.5189		3587	90.9555		3587	-8.15384		3587	89.4051		3587	77.5739
3586	-0.11178		3586	91.4917		3586	90.8893		3586	-8.24384		3586	89.4087		3586	77.5125
3585	-0.12661		3585	91.4659		3585	90.7784		3585	-8.29931		3585	89.408		3585	77.447
3584	-0.12796		3584	91.4336		3584	90.6581		3584	-8.32424		3584	89.4029		3584	77.3744
3583	-0.11703		3583	91.3906		3583	90.5854		3583	-8.33747		3583	89.3964		3583	77.2985
3582	-0.10102		3582	91.3516		3582	90.5824		3582	-8.35439		3582	89.3933		3582	77.2278
3581	-0.08603		3581	91.3419		3581	90.6443		3581	-8.38124		3581	89.3979		3581	77.1693
3580	-0.0733		3580	91.3712		3580	90.756		3580	-8.41867		3580	89.4111		3580	77.1232
3579	-0.06007		3579	91.4176		3579	90.8848		3579	-8.46443		3579	89.4282		3579	77.0812
3578	-0.04397		3578	91.4414		3578	90.983		3578	-8.51497		3578	89.4407		3578	77.0313
3577	-0.02618		3577	91.4195		3577	91.0154		3577	-8.56599		3577	89.4425		3577	76.9668
3576	-0.0106		3576	91.3638		3576	90.9879		3576	-8.61386		3576	89.4351		3576	76.8911
3575	-7.10543e-15		3575	91.3085		3575	90.9484		3575	-8.65752		3575	89.4266		3575	76.8145
3574	0.00546		3574	91.2834		3574	90.9549		3574	-8.69794		3574	89.4264		3574	76.7474
3573	0.0102		3573	91.2974		3573	91.0364		3573	-8.73568		3573	89.4373		3573	76.6931
3572	0.01448		3572	91.3405		3572	91.1761		3572	-8.76991		3572	89.4543		3572	76.6488
3571	0.01374		3571	91.3904		3571	91.3262		3571	-8.80127		3571	89.4658		3571	76.6074
3570	0.0037		3570	91.4194		3570	91.4336		3570	-8.83452		3570	89.4627		3570	76.5626
3569	-0.01354		3569	91.4049		3569	91.4625		3569	-8.87754		3569	89.4481		3569	76.5133
3568	-0.03214		3568	91.3414		3568	91.4082		3568	-8.93673		3568	89.438		3568	76.4622
3567	-0.04645		3567	91.2456		3567	91.2861		3567	-9.01079		3567	89.442		3567	76.4066
3566	-0.05145		3566	91.1402		3566	91.09		3566	-9.08805		3566	89.4445		3566	76.3407
3565	-0.04634		3565	91.0446		3565	90.8086		3565	-9.15558		3565	89.4332		3565	76.2636
3564	-0.0366		3564	90.9716		3564	90.5036		3564	-9.21005		3564	89.4092		3564	76.1789
3563	-0.02945		3563	90.9263		3563	90.2908		3563	-9.25734		3563	89.3842		3563	76.0953
3562	-0.02991		3562	90.9086		3562	90.229		3562	-9.30489		3562	89.3722		3562	76.0227
3561	-0.03754		3561	90.9109		3561	90.2908		3561	-9.35456		3561	89.3769		3561	75.9636
3560	-0.04595		3560	90.9204		3560	90.4025		3560	-9.40165		3560	89.3902		3560	75.9116
3559	-0.04812		3559	90.93		3559	90.4965		3559	-9.43961		3559	89.4007		3559	75.8587
3558	-0.04116		3558	90.9401		3558	90.552		3558	-9.46663		3558	89.4044		3558	75.8023
3557	-0.02818		3557	90.949		3557	90.5834		3557	-9.48911		3557	89.4036		3557	75.7436
3556	-0.01684		3556	90.9495		3556	90.6029		3556	-9.51812		3556	89.4006		3556	75.6827
3555	-0.0145		3555	90.9376		3555	90.6074		3555	-9.56329		3555	89.3958		3555	75.6203
3554	-0.02131		3554	90.9191		3554	90.5925		3554	-9.62759		3554	89.3911		3554	75.5602
3553	-0.02979		3553	90.9025		3553	90.565		3553	-9.70436		3553	89.3904		3553	75.5067
3552	-0.03237		3552	90.8877		3552	90.534		3552	-9.77914		3552	89.3953		3552	75.458
3551	-0.02787		3551	90.8719		3551	90.5032		3551	-9.8378		3551	89.4024		3551	75.4077
3550	-0.02003		3550	90.8604		3550	90.4793		3550	-9.87618		3550	89.4084		3550	75.354
3549	-0.01282		3549	90.8632		3549	90.4789		3549	-9.90351		3549	89.4162		3549	75.303
3548	-0.01155		3548	90.8854		3548	90.5179		3548	-9.93582		3548	89.4324		3548	75.2625
3547	-0.0231		3547	90.9199		3547	90.5876		3547	-9.98459		3547	89.4586		3547	75.2329
3546	-0.04749		3546	90.9479		3546	90.6418		3546	-10.0499		3546	89.4859		3546	75.2041
3545	-0.07317		3545	90.9535		3545	90.6339		3545	-10.1226		3545	89.5014		3545	75.1631
3544	-0.08685		3544	90.9381		3544	90.566		3544	-10.1924		3544	89.5018		3544	75.1072
3543	-0.08509		3543	90.9138		3543	90.484		3543	-10.2555		3543	89.494		3543	75.0434
3542	-0.07342		3542	90.8908		3542	90.43		3542	-10.3122		3542	89.4859		3542	74.9805
3541	-0.05867		3541	90.8709		3541	90.4112		3541	-10.3623		3541	89.4799		3541	74.9228
3540	-0.04444		3540	90.8504		3540	90.4087		3540	-10.4027		3540	89.473		3540	74.8691
3539	-0.0322		3539	90.8264		3539	90.4025		3539	-10.4324		3539	89.4622		3539	74.8164
3538	-0.0231		3538	90.8027		3538	90.3887		3538	-10.4571		3538	89.4483		3538	74.7635
3537	-0.01829		3537	90.789		3537	90.3797		3537	-10.4856		3537	89.4374		3537	74.7128
3536	-0.01779		3536	90.7906		3536	90.3863		3536	-10.522		3536	89.4348		3536	74.667
3535	-0.01787		3535	90.8028		3535	90.4036		3535	-10.5617		3535	89.4402		3535	74.6254
3534	-0.01256		3534	90.8148		3534	90.4171		3534	-10.5993		3534	89.4483		3534	74.5844
3533	0.00173		3533	90.8197		3533	90.4176		3533	-10.6343		3533	89.4539		3533	74.541
3532	0.02037		3532	90.8185		3532	90.4068		3532	-10.6695		3532	89.4557		3532	74.4956
3531	0.03254		3531	90.8158		3531	90.3925		3531	-10.7066		3531	89.4557		3531	74.4504
3530	0.03101		3530	90.8142		3530	90.3801		3530	-10.7466		3530	89.4557		3530	74.4063
3529	0.01913		3529	90.8127		3529	90.3693		3529	-10.7919		3529	89.4547		3529	74.3619
3528	0.00545		3528	90.8101		3528	90.3581		3528	-10.8433		3528	89.4502		3528	74.3152
3527	-0.00676		3527	90.8074		3527	90.3479		3527	-10.8956		3527	89.4423		3527	74.2663
3526	-0.02013		3526	90.8071		3526	90.3415		3526	-10.9391		3526	89.4343		3526	74.2185
3525	-0.03541		3525	90.8102		3525	90.3397		3525	-10.9726		3525	89.4299		3525	74.1751
3524	-0.04748		3524	90.8159		3524	90.3412		3524	-11.0066		3524	89.4307		3524	74.1376
3523	-0.05036		3523	90.8226		3523	90.3446		3523	-11.0538		3523	89.4356		3523	74.1047
3522	-0.0431		3522	90.8288		3522	90.3477		3522	-11.116		3522	89.4411		3522	74.0731
3521	-0.02973		3521	90.8336		3521	90.3489		3521	-11.1832		3521	89.4431		3521	74.0393
3520	-0.01451		3520	90.8372		3520	90.3477		3520	-11.2441		3520	89.4398		3520	74.0015
3519	0.000208849		3519	90.8402		3519	90.3446		3519	-11.2943		3519	89.4317		3519	73.9602
3518	0.01137		3518	90.8432		3518	90.3409		3518	-11.3367		3518	89.4215		3518	73.9181
3517	0.01433		3517	90.8469		3517	90.338		3517	-11.3751		3517	89.4129		3517	73.8782
3516	0.00711		3516	90.8515		3516	90.3372		3516	-11.4117		3516	89.4083		3516	73.8423
3515	-0.00511		3515	90.8571		3515	90.3395		3515	-11.4461		3515	89.4083		3515	73.8099
3514	-0.01361		3514	90.8633		3514	90.344		3514	-11.4763		3514	89.4115		3514	73.7799
3513	-0.01374		3513	90.8698		3513	90.3491		3513	-11.499		3513	89.4149		3513	73.7509
3512	-0.00772		3512	90.8763		3512	90.3532		3512	-11.5147		3512	89.4161		3512	73.7229
3511	-0.000695744		3511	90.8827		3511	90.3547		3511	-11.5317		3511	89.414		3511	73.6962
3510	0.00445		3510	90.8888		3510	90.3528		3510	-11.562		3510	89.4087		3510	73.6694
3509	0.00813		3509	90.8949		3509	90.3478		3509	-11.61		3509	89.4014		3509	73.6389
3508	0.01048		3508	90.9009		3508	90.3405		3508	-11.6664		3508	89.3935		3508	73.6018
3507	0.00925		3507	90.9071		3507	90.3332		3507	-11.7178		3507	89.3864		3507	73.5593
3506	0.00224		3506	90.9139		3506	90.3296		3506	-11.7605		3506	89.3821		3506	73.5181
3505	-0.01029		3505	90.9217		3505	90.3332		3505	-11.8021		3505	89.3829		3505	73.4878
3504	-0.02576		3504	90.9307		3504	90.3443		3504	-11.8487		3504	89.3887		3504	73.4728
3503	-0.03994		3503	90.9408		3503	90.3579		3503	-11.8957		3503	89.3957		3503	73.4672
3502	-0.04845		3502	90.9516		3502	90.3685		3502	-11.933		3502	89.4015		3502	73.4615
3501	-0.05		3501	90.963		3501	90.3751		3501	-11.9575		3501	89.4071		3501	73.4515
3500	-0.04746		3500	90.9749		3500	90.3807		3500	-11.9767		3500	89.4139		3500	73.4391
3499	-0.0448		3499	90.9871		3499	90.387		3499	-12.0008		3499	89.4202		3499	73.4255
3498	-0.04332		3498	90.9989		3498	90.3916		3498	-12.034		3498	89.4219		3498	73.4086
3497	-0.04155		3497	91.0101		3497	90.3913		3497	-12.0735		3497	89.416		3497	73.3838
3496	-0.03739		3496	91.02		3496	90.3859		3496	-12.1139		3496	89.4042		3496	73.3482
3495	-0.02922		3495	91.0287		3495	90.3784		3495	-12.1513		3495	89.3901		3495	73.3034
3494	-0.01635		3494	91.0366		3494	90.3729		3494	-12.1832		3494	89.3776		3494	73.257
3493	-0.000415078		3493	91.0452		3493	90.3737		3493	-12.2076		3493	89.3704		3493	73.2198
3492	0.01387		3492	91.0568		3492	90.3847		3492	-12.2267		3492	89.373		3492	73.2
3491	0.021		3491	91.0726		3491	90.4073		3491	-12.2486		3491	89.3885		3491	73.1993
3490	0.01833		3490	91.0917		3490	90.439		3490	-12.2838		3490	89.4147		3490	73.2116
3489	0.00777		3489	91.1113		3489	90.4736		3489	-12.3364		3489	89.4426		3489	73.2257
3488	-0.00599		3488	91.1289		3488	90.503		3488	-12.4003		3488	89.4619		3488	73.2304
3487	-0.01814		3487	91.143		3487	90.5213		3487	-12.4632		3487	89.468		3487	73.2192
3486	-0.02505		3486	91.1547		3486	90.527		3486	-12.5154		3486	89.4638		3486	73.1919
3485	-0.02532		3485	91.1664		3485	90.5248		3485	-12.554		3485	89.4574		3485	73.1565
3484	-0.02119		3484	91.1801		3484	90.524		3484	-12.5831		3484	89.4592		3484	73.129
3483	-0.01745		3483	91.1964		3483	90.5329		3483	-12.6099		3483	89.4749		3483	73.124
3482	-0.01785		3482	91.2143		3482	90.5517		3482	-12.6398		3482	89.4975		3482	73.1422
3481	-0.02212		3481	91.2312		3481	90.5714		3481	-12.6727		3481	89.5087		3481	73.1639
3480	-0.02715		3480	91.2456		3480	90.5828		3480	-12.7034		3480	89.4985		3480	73.1675
3479	-0.02986		3479	91.2591		3479	90.5865		3479	-12.727		3479	89.4754		3479	73.1496
3478	-0.02798		3478	91.274		3478	90.5909		3478	-12.7446		3478	89.4564		3478	73.1226
3477	-0.01977		3477	91.2901		3477	90.6024		3477	-12.7624		3477	89.4508		3477	73.0991
3476	-0.00536		3476	91.3032		3476	90.62		3476	-12.7865		3476	89.4575		3476	73.0835
3475	0.01165		3475	91.3115		3475	90.6406		3475	-12.817		3475	89.4704		3475	73.0784
3474	0.02551		3474	91.3198		3474	90.6638		3474	-12.8473		3474	89.4888		3474	73.0888
3473	0.03148		3473	91.3346		3473	90.6883		3473	-12.8689		3473	89.5079		3473	73.1134
3472	0.02751		3472	91.3546		3472	90.7079		3472	-12.8793		3472	89.516		3472	73.1358
3471	0.01365		3471	91.3719		3471	90.7155		3471	-12.8851		3471	89.5066		3471	73.1371
3470	-0.00836		3470	91.3814		3470	90.7112		3470	-12.8974		3470	89.486		3470	73.1156
3469	-0.03379		3469	91.386		3469	90.7033		3469	-12.9231		3469	89.4671		3469	73.0854
3468	-0.05475		3468	91.3915		3468	90.7013		3468	-12.9623		3468	89.4559		3468	73.0584
3467	-0.06463		3467	91.4016		3467	90.7105		3467	-13.0106		3467	89.4499		3467	73.0334
3466	-0.063		3466	91.4176		3466	90.7311		3466	-13.0628		3466	89.4477		3466	73.0058
3465	-0.0547		3465	91.4404		3465	90.7592		3465	-13.1128		3465	89.4513		3465	72.9782
3464	-0.04415		3464	91.4656		3464	90.7858		3464	-13.1543		3464	89.4557		3464	72.9533
3463	-0.03213		3463	91.4805		3463	90.7991		3463	-13.1848		3463	89.4566		3463	72.9232
3462	-0.0183		3462	91.4736		3462	90.7934		3462	-13.2073		3462	89.4419		3462	72.876
3461	-0.00414		3461	91.4471		3461	90.7749		3461	-13.2286		3461	89.4141		3461	72.814
3460	0.0082		3460	91.4176		3460	90.7578		3460	-13.2528		3460	89.3874		3460	72.7568
3459	0.01887		3459	91.4021		3459	90.7529		3459	-13.2799		3459	89.3774		3459	72.7228
3458	0.02967		3458	91.4062		3458	90.7606		3458	-13.3074		3458	89.3893		3458	72.7112
3457	0.04031		3457	91.4237		3457	90.7735		3457	-13.3331		3457	89.4149		3457	72.7039
3456	0.04735		3456	91.4445		3456	90.7861		3456	-13.3578		3456	89.4386		3456	72.6886
3455	0.04805		3455	91.4648		3455	90.8004		3455	-13.384		3455	89.4499		3455	72.6752
3454	0.04511		3454	91.4872		3454	90.8211		3454	-13.4126		3454	89.451		3454	72.6826
3453	0.04654		3453	91.5121		3453	90.8459		3453	-13.4385		3453	89.4511		3453	72.71
3452	0.05825		3452	91.5338		3452	90.8647		3452	-13.452		3452	89.4539		3452	72.7315
3451	0.07712		3451	91.5479		3451	90.8715		3451	-13.4475		3451	89.456		3451	72.724
3450	0.09286		3450	91.5606		3450	90.8726		3450	-13.4338		3450	89.4548		3450	72.6937
3449	0.09708		3449	91.5818		3449	90.8809		3449	-13.4312		3449	89.4538		3449	72.6709
3448	0.09045		3448	91.609		3448	90.9		3448	-13.4553		3448	89.4562		3448	72.6776
3447	0.0806		3447	91.6238		3447	90.9183		3447	-13.5015		3447	89.4589		3447	72.7085
3446	0.07449		3446	91.6148		3446	90.9217		3446	-13.5492		3446	89.4566		3446	72.7415
3445	0.0734		3445	91.5937		3445	90.9108		3445	-13.5831		3445	89.4497		3445	72.7607
3444	0.07469		3444	91.5817		3444	90.8981		3444	-13.6051		3444	89.4425		3444	72.7613
3443	0.07606		3443	91.5843		3443	90.8924		3443	-13.6255		3443	89.4355		3443	72.7426
3442	0.07637		3442	91.5892		3442	90.8903		3442	-13.6497		3442	89.4238		3442	72.7043
3441	0.07371		3441	91.5829		3441	90.8833		3441	-13.676		3441	89.404		3441	72.6471
3440	0.06481		3440	91.566		3440	90.8705		3440	-13.7026		3440	89.3808		3440	72.5755
3439	0.04765		3439	91.5543		3439	90.8635		3439	-13.7309		3439	89.3649		3439	72.5034
3438	0.02424		3438	91.5636		3438	90.8754		3438	-13.7602		3438	89.3634		3438	72.4523
3437	0.000867772		3437	91.5957		3437	90.9069		3437	-13.7851		3437	89.3738		3437	72.4389
3436	-0.01479		3436	91.6388		3436	90.9453		3436	-13.803		3436	89.3866		3436	72.4607
3435	-0.01784		3435	91.6783		3435	90.978		3435	-13.8204		3435	89.3935		3435	72.4979
3434	-0.00919		3434	91.7084		3434	91.002		3434	-13.846		3434	89.393		3434	72.5274
3433	0.00369		3433	91.7293		3433	91.0189		3433	-13.8801		3433	89.3881		3433	72.5312
3432	0.01121		3432	91.7401		3432	91.0262		3432	-13.9104		3432	89.3811		3432	72.5004
3431	0.01109		3431	91.7409		3431	91.0219		3431	-13.9285		3431	89.3743		3431	72.4438
3430	0.00806		3430	91.7414		3430	91.0149		3430	-13.9359		3430	89.3726		3430	72.3957
3429	0.01111		3429	91.7588		3429	91.0236		3429	-13.9412		3429	89.3833		3429	72.3961
3428	0.02456		3428	91.7998		3428	91.0579		3428	-13.9512		3428	89.4076		3428	72.4561
3427	0.0439		3427	91.8524		3427	91.1093		3427	-13.9669		3427	89.4376		3427	72.5457
3426	0.06032		3426	91.8961		3426	91.1576		3426	-13.9861		3426	89.461		3426	72.6196
3425	0.06718		3425	91.9226		3425	91.1912		3425	-14.007		3425	89.4715		3425	72.6592
3424	0.06343		3424	91.943		3424	91.215		3424	-14.027		3424	89.4733		3424	72.6821
3423	0.05381		3423	91.9747		3423	91.2415		3423	-14.0431		3423	89.4762		3423	72.717
3422	0.04557		3422	92.0236		3422	91.276		3422	-14.0531		3422	89.4854		3422	72.7693
3421	0.04237		3421	92.0777		3421	91.3123		3421	-14.0594		3421	89.4972		3421	72.8145
3420	0.04101		3420	92.1193		3420	91.3419		3420	-14.068		3420	89.5052		3420	72.8265
3419	0.03681		3419	92.1455		3419	91.3652		3419	-14.0838		3419	89.5106		3419	72.8078
3418	0.03098		3418	92.1695		3418	91.3904		3418	-14.1057		3418	89.5173		3418	72.7827
3417	0.02919		3417	92.2015		3417	91.4211		3417	-14.1284		3417	89.5258		3417	72.7663
3416	0.03307		3416	92.234		3416	91.4503		3416	-14.1482		3416	89.5274		3416	72.7485
3415	0.03736		3415	92.2516		3415	91.4691		3415	-14.1666		3415	89.5152		3415	72.7146
3414	0.03656		3414	92.2531		3414	91.4799		3414	-14.1868		3414	89.4941		3414	72.6725
3413	0.03102		3413	92.2576		3413	91.497		3413	-14.2074		3413	89.4794		3413	72.653
3412	0.02482		3412	92.2865		3412	91.5322		3412	-14.2232		3412	89.4831		3412	72.6807
3411	0.02068		3411	92.3424		3411	91.5854		3411	-14.2314		3411	89.5045		3411	72.7539
3410	0.01934		3410	92.4082		3410	91.6446		3410	-14.2364		3410	89.531		3410	72.8471
3409	0.02107		3409	92.462		3409	91.6945		3409	-14.2453		3409	89.5461		3409	72.9267
3408	0.02529		3408	92.495		3408	91.7269		3408	-14.2619		3408	89.5397		3408	72.969
3407	0.0297		3407	92.5146		3407	91.7432		3407	-14.2851		3407	89.5131		3407	72.9722
3406	0.03128		3406	92.5363		3406	91.7533		3406	-14.3114		3406	89.4814		3406	72.9568
3405	0.02702		3405	92.5713		3405	91.7683		3405	-14.3382		3405	89.4639		3405	72.9515
3404	0.01406		3404	92.6181		3404	91.7928		3404	-14.3637		3404	89.4685		3404	72.9712
3403	-0.00796		3403	92.6655		3403	91.8244		3403	-14.3859		3403	89.4877		3403	73.0112
3402	-0.03389		3402	92.7039		3402	91.8585		3402	-14.402		3402	89.5077		3402	73.0579
3401	-0.05486		3401	92.7322		3401	91.8913		3401	-14.4083		3401	89.5209		3401	73.1005
3400	-0.06429		3400	92.7551		3400	91.9201		3400	-14.4043		3400	89.5266		3400	73.1327
3399	-0.06081		3399	92.7781		3399	91.9439		3399	-14.3971		3399	89.5265		3399	73.1549
3398	-0.04624		3398	92.8082		3398	91.9672		3398	-14.3986		3398	89.5256		3398	73.1745
3397	-0.02436		3397	92.8522		3397	91.9977		3397	-14.4146		3397	89.5319		3397	73.1989
3396	-0.0026		3396	92.9119		3396	92.0371		3396	-14.4394		3396	89.5495		3396	73.2259
3395	0.0088		3395	92.9778		3395	92.0785		3395	-14.4634		3395	89.5725		3395	73.2457
3394	0.00341		3394	93.032		3394	92.1136		3394	-14.4823		3394	89.5899		3394	73.2541
3393	-0.01515		3393	93.0592		3393	92.1401		3393	-14.4978		3393	89.5928		3393	73.2562
3392	-0.03507		3392	93.0567		3392	92.1592		3392	-14.5107		3392	89.5774		3392	73.2568
3391	-0.04499		3391	93.0381		3391	92.1729		3391	-14.5184		3391	89.5475		3391	73.2562
3390	-0.04132		3390	93.025		3390	92.1853		3390	-14.5198		3390	89.5169		3390	73.2568
3389	-0.02846		3389	93.0298		3389	92.2014		3389	-14.519		3389	89.4999		3389	73.2627
3388	-0.01354		3388	93.0466		3388	92.2192		3388	-14.5221		3388	89.4965		3388	73.2716
3387	-0.000635794		3387	93.0594		3387	92.2296		3387	-14.5329		3387	89.4913		3387	73.2736
3386	0.01053		3386	93.0592		3386	92.2281		3386	-14.5508		3386	89.4727		3386	73.2647
3385	0.021		3385	93.0512		3385	92.2224		3385	-14.5722		3385	89.446		3385	73.2553
3384	0.02902		3384	93.0467		3384	92.2235		3384	-14.5929		3384	89.4267		3384	73.2596
3383	0.03177		3383	93.0517		3383	92.2336		3383	-14.6104		3383	89.4209		3383	73.2809
3382	0.02947		3382	93.0666		3382	92.2471		3382	-14.625		3382	89.4239		3382	73.3113
3381	0.02553		3381	93.0898		3381	92.2598		3381	-14.6375		3381	89.4311		3381	73.3419
3380	0.02247		3380	93.1181		3380	92.2714		3380	-14.6471		3380	89.4414		3380	73.3687
3379	0.01945		3379	93.1441		3379	92.2821		3379	-14.6526		3379	89.4503		3379	73.3899
3378	0.01424		3378	93.1604		3378	92.2898		3378	-14.6552		3378	89.4477		3378	73.4021
3377	0.00645		3377	93.1652		3377	92.2937		3377	-14.6595		3377	89.4264		3377	73.4026
3376	-0.00143		3376	93.1629		3376	92.2958		3376	-14.6706		3376	89.3901		3376	73.3939
3375	-0.00572		3375	93.1608		3375	92.2999		3375	-14.6915		3375	89.3545		3375	73.3847
3374	-0.00502		3374	93.1646		3374	92.3083		3374	-14.7207		3374	89.336		3374	73.3853
3373	-0.00329		3373	93.1751		3373	92.3198		3373	-14.7536		3373	89.34		3373	73.3996
3372	-0.00834		3372	93.1888		3372	92.3312		3372	-14.7838		3372	89.3592		3372	73.4223
3371	-0.02502		3371	93.2031		3371	92.3406		3371	-14.806		3371	89.3839		3371	73.445
3370	-0.04942		3370	93.2193		3370	92.3497		3370	-14.8175		3370	89.4113		3370	73.4633
3369	-0.07129		3369	93.2383		3369	92.3601		3369	-14.8202		3369	89.4382		3369	73.4771
3368	-0.08213		3368	93.2545		3368	92.3691		3368	-14.8209		3368	89.4517		3368	73.4856
3367	-0.07975		3367	93.2592		3367	92.3732		3367	-14.8283		3367	89.4399		3367	73.4869
3366	-0.0664		3366	93.2527		3366	92.3741		3366	-14.8474		3366	89.4119		3366	73.4849
3365	-0.0464		3365	93.2477		3365	92.3785		3365	-14.8748		3365	89.396		3365	73.4898
3364	-0.02625		3364	93.2571		3364	92.3899		3364	-14.9014		3364	89.4089		3364	73.5068
3363	-0.01295		3363	93.2815		3363	92.4052		3363	-14.9211		3363	89.4399		3363	73.53
3362	-0.00858		3362	93.3112		3362	92.418		3362	-14.9342		3362	89.4655		3362	73.5484
3361	-0.00759		3361	93.3341		3361	92.4249		3361	-14.9442		3361	89.4737		3361	73.557
3360	-0.00188		3360	93.3423		3360	92.4265		3360	-14.953		3360	89.4676		3360	73.5585
3359	0.01155		3359	93.3319		3359	92.4247		3359	-14.9617		3359	89.4522		3359	73.5567
3358	0.02869		3358	93.3051		3358	92.4218		3358	-14.9736		3358	89.4314		3358	73.5541
3357	0.04289		3357	93.2749		3357	92.4219		3357	-14.9936		3357	89.416		3357	73.5552
3356	0.04934		3356	93.2596		3356	92.4297		3356	-15.0226		3356	89.4198		3356	73.5663
3355	0.04649		3355	93.2688		3355	92.4472		3355	-15.0563		3355	89.4475		3355	73.5904
3354	0.03551		3354	93.2981		3354	92.4706		3354	-15.088		3354	89.4888		3354	73.6241
3353	0.0194		3353	93.3355		3353	92.4931		3353	-15.1123		3353	89.5257		3353	73.6602
3352	0.0023		3352	93.3706		3352	92.5097		3352	-15.1274		3352	89.5462		3352	73.6918
3351	-0.01127		3351	93.3972		3351	92.518		3351	-15.1361		3351	89.5488		3351	73.7145
3350	-0.01766		3350	93.4108		3350	92.5185		3350	-15.1437		3350	89.5378		3350	73.7264
3349	-0.01613		3349	93.4116		3349	92.5148		3349	-15.1551		3349	89.5214		3349	73.7297
3348	-0.0101		3348	93.4076		3348	92.5136		3348	-15.1718		3348	89.5079		3348	73.7313
3347	-0.00516		3347	93.4107		3347	92.5198		3347	-15.1916		3347	89.5029		3347	73.7409
3346	-0.00471		3346	93.4272		3346	92.5331		3346	-15.2111		3346	89.5057		3346	73.7641
3345	-0.00759		3345	93.4521		3345	92.5474		3345	-15.2271		3345	89.5097		3345	73.7958
3344	-0.01026		3344	93.4728		3344	92.5557		3344	-15.2384		3344	89.5081		3344	73.8208
3343	-0.01064		3343	93.4827		3343	92.5564		3343	-15.2467		3343	89.5027		3343	73.8292
3342	-0.00978		3342	93.4914		3342	92.5546		3342	-15.2565		3342	89.5045		3342	73.8297
3341	-0.01048		3341	93.5118		3341	92.5563		3341	-15.2716		3341	89.5197		3341	73.8403
3340	-0.01402		3340	93.538		3340	92.5593		3340	-15.2917		3340	89.5374		3340	73.8623
3339	-0.01806		3339	93.5509		3339	92.5559		3339	-15.3128		3339	89.5388		3339	73.8755
3338	-0.01769		3338	93.5539		3338	92.5478		3338	-15.332		3338	89.5241		3338	73.8668
3337	-0.00979		3337	93.5852		3337	92.5518		3337	-15.3499		3337	89.5204		3337	73.852
3336	0.00379		3336	93.6724		3336	92.5835		3336	-15.3694		3336	89.5528		3336	73.8589
3335	0.0185		3335	93.7854		3335	92.6361		3335	-15.3923		3335	89.6132		3335	73.8935
3334	0.03194		3334	93.8592		3334	92.6821		3334	-15.4181		3334	89.6656		3334	73.9352
3333	0.04421		3333	93.8637		3333	92.6997		3333	-15.4467		3333	89.6835		3333	73.9616
3332	0.05321		3332	93.8177		3332	92.687		3332	-15.4781		3332	89.6668		3332	73.9665
3331	0.05251		3331	93.748		3331	92.6529		3331	-15.5116		3331	89.6274		3331	73.9531
3330	0.03681		3330	93.6631		3330	92.6086		3330	-15.5442		3330	89.5755		3330	73.9266
3329	0.00914		3329	93.5724		3329	92.5688		3329	-15.5735		3329	89.524		3329	73.8971
3328	-0.0191		3328	93.4987		3328	92.5481		3328	-15.6002		3328	89.4898		3328	73.8758
3327	-0.03567		3327	93.455		3327	92.545		3327	-15.6281		3327	89.4798		3327	73.8622
3326	-0.03547		3326	93.4267		3326	92.5375		3326	-15.659		3326	89.4827		3326	73.8453
3325	-0.02197		3325	93.3946		3325	92.5051		3325	-15.6892		3325	89.4813		3325	73.821
3324	-0.00299		3324	93.3639		3324	92.4508		3324	-15.7133		3324	89.4691		3324	73.8009
3323	0.01485		3323	93.3553		3323	92.3979		3323	-15.7303		3323	89.4512		3323	73.7973
3322	0.02831		3322	93.3745		3322	92.3681		3322	-15.7453		3322	89.4366		3322	73.8095
3321	0.03667		3321	93.4044		3321	92.3686		3321	-15.7633		3321	89.4348		3321	73.8289
3320	0.04063		3320	93.4274		3320	92.3943		3320	-15.7849		3320	89.4558		3320	73.8521
3319	0.04211		3319	93.4506		3319	92.4358		3319	-15.8085		3319	89.5079		3319	73.8832
3318	0.04328		3318	93.5		3318	92.4855		3318	-15.835		3318	89.5895		3318	73.925
3317	0.04457		3317	93.5843		3317	92.5361		3317	-15.868		3317	89.6817		3317	73.9682
3316	0.04439		3316	93.6715		3316	92.5749		3316	-15.9096		3316	89.7511		3316	73.9911
3315	0.04169		3315	93.7146		3315	92.5852		3315	-15.9569		3315	89.7697		3315	73.9768
3314	0.03771		3314	93.7016		3314	92.5605		3314	-16.0011		3314	89.7386		3314	73.9332
3313	0.03335		3313	93.6618		3313	92.5095		3313	-16.033		3313	89.6872		3313	73.8891
3312	0.02592		3312	93.6156		3312	92.4405		3312	-16.0494		3312	89.6379		3312	73.8592
3311	0.01082		3311	93.5446		3311	92.3495		3311	-16.0564		3311	89.5822		3311	73.8253
3310	-0.01318		3310	93.4335		3310	92.2393		3310	-16.0662		3310	89.5063		3310	73.7658
3309	-0.04164		3309	93.3177		3309	92.1441		3309	-16.0879		3309	89.4291		3309	73.6946
3308	-0.0674		3308	93.2535		3308	92.1085		3308	-16.1218		3308	89.3932		3308	73.6497
3307	-0.08407		3307	93.2492		3307	92.1404		3307	-16.1613		3307	89.4163		3307	73.6434
3306	-0.0875		3306	93.2587		3306	92.1986		3306	-16.1995		3306	89.4726		3306	73.6465
3305	-0.07678		3305	93.2382		3305	92.2277		3305	-16.2316		3305	89.5194		3305	73.6255
3304	-0.05539		3304	93.1888		3304	92.2062		3304	-16.2556		3304	89.5345		3304	73.5814
3303	-0.02962		3303	93.1429		3303	92.1523		3303	-16.2724		3303	89.5275		3303	73.5446
3302	-0.00483		3302	93.1292		3302	92.0988		3302	-16.287		3302	89.5226		3302	73.5422
3301	0.01645		3301	93.1565		3301	92.0674		3301	-16.3057		3301	89.5371		3301	73.5779
3300	0.03241		3300	93.2092		3300	92.0586		3300	-16.3316		3300	89.5677		3300	73.6306
3299	0.04022		3299	93.2489		3299	92.0528		3299	-16.3626		3299	89.5907		3299	73.6632
3298	0.03753		3298	93.2364		3298	92.0264		3298	-16.393		3298	89.58		3298	73.6441
3297	0.02535		3297	93.1652		3297	91.9733		3297	-16.4172		3297	89.5308		3297	73.5706
3296	0.0087		3296	93.0675		3296	91.9084		3296	-16.4328		3296	89.4643		3296	73.4715
3295	-0.00548		3295	92.9823		3295	91.8455		3295	-16.4415		3295	89.4092		3295	73.3844
3294	-0.01181		3294	92.9242		3294	91.7847		3294	-16.4476		3294	89.382		3294	73.3332
3293	-0.00958		3293	92.8874		3293	91.7273		3293	-16.455		3293	89.3824		3293	73.325
3292	-0.00255		3292	92.8676		3292	91.6912		3292	-16.4652		3292	89.4028		3292	73.3537
3291	0.00335		3291	92.8712		3291	91.6997		3291	-16.4771		3291	89.4389		3291	73.4035
3290	0.00799		3290	92.9065		3290	91.7569		3290	-16.4901		3290	89.4916		3290	73.4553
3289	0.01325		3289	92.9662		3289	91.8369		3289	-16.5042		3289	89.557		3289	73.4914
3288	0.01841		3288	93.0189		3288	91.896		3288	-16.5183		3288	89.6141		3288	73.4957
3287	0.02119		3287	93.0307		3287	91.9035		3287	-16.5303		3287	89.6363		3287	73.4629
3286	0.02181		3286	93.008		3286	91.8746		3286	-16.5378		3286	89.6219		3286	73.4184
3285	0.02415		3285	93.0027		3285	91.8657		3285	-16.5402		3285	89.6035		3285	73.4153
3284	0.03159		3284	93.0549		3284	91.9184		3284	-16.5377		3284	89.6132		3284	73.4872
3283	0.04296		3283	93.1341		3283	92.0064		3283	-16.5293		3283	89.6422		3283	73.606
3282	0.05356		3282	93.1625		3282	92.0568		3282	-16.5134		3282	89.6504		3282	73.7009
3281	0.05889		3281	93.1024		3281	92.0294		3281	-16.4906		3281	89.6174		3281	73.7275
3280	0.05767		3280	92.9963		3280	91.9538		3280	-16.466		3280	89.5669		3280	73.7005
3279	0.05213		3279	92.9192		3279	91.8876		3279	-16.4476		3279	89.5384		3279	73.6635
3278	0.04598		3278	92.9098		3278	91.8596		3278	-16.4402		3278	89.5455		3278	73.6502
3277	0.04104		3277	92.9459		3277	91.8544		3277	-16.4418		3277	89.5656		3277	73.668
3276	0.03527		3276	92.9646		3276	91.8298		3276	-16.4449		3276	89.5594		3276	73.692
3275	0.02501		3275	92.9078		3275	91.7522		3275	-16.4407		3275	89.5006		3275	73.6724
3274	0.00932		3274	92.7784		3274	91.6372		3274	-16.4245		3274	89.4015		3274	73.5827
3273	-0.00916		3273	92.6568		3273	91.5575		3273	-16.3971		3273	89.314		3273	73.4691
3272	-0.02705		3272	92.6319		3272	91.5791		3272	-16.3637		3272	89.2908		3272	73.4161
3271	-0.0419		3271	92.7185		3271	91.6915		3271	-16.3299		3271	89.3419		3271	73.4575
3270	-0.05051		3270	92.8559		3270	91.8198		3270	-16.2985		3270	89.4335		3270	73.5498
3269	-0.0484		3269	92.9818		3269	91.905		3269	-16.2688		3269	89.522		3269	73.6357
3268	-0.0335		3268	93.0816		3268	91.9472		3268	-16.2389		3268	89.5844		3268	73.7052
3267	-0.00993		3267	93.1611		3267	91.9685		3267	-16.2085		3267	89.6184		3267	73.7787
3266	0.01336		3266	93.2097		3266	91.9772		3266	-16.1776		3266	89.624		3266	73.861
3265	0.02819		3265	93.2201		3265	91.9872		3265	-16.1451		3265	89.6018		3265	73.9415
3264	0.03235		3264	93.2185		3264	92.0372		3264	-16.1097		3264	89.5631		3264	74.0199
3263	0.03014		3263	93.2485		3263	92.1583		3263	-16.0711		3263	89.5309		3263	74.1053
3262	0.02816		3262	93.3367		3262	92.3399		3262	-16.0313		3262	89.5323		3262	74.2038
3261	0.02989		3261	93.4851		3261	92.546		3261	-15.9926		3261	89.5886		3261	74.3244
3260	0.03405		3260	93.6794		3260	92.7477		3260	-15.9567		3260	89.7004		3260	74.4818
3259	0.03701		3259	93.8879		3259	92.9272		3259	-15.9228		3259	89.8362		3259	74.6703
3258	0.03569		3258	94.0707		3258	93.0709		3258	-15.8872		3258	89.9446		3258	74.8469
3257	0.02843		3257	94.2101		3257	93.1794		3257	-15.8448		3257	89.9906		3257	74.9663
3256	0.01549		3256	94.3135		3256	93.2663		3256	-15.7944		3256	89.9767		3256	75.0257
3255	0.000576882		3255	94.3713		3255	93.3244		3255	-15.7412		3255	89.9258		3255	75.0557
3254	-0.00945		3254	94.3401		3254	93.3125		3254	-15.6932		3254	89.854		3254	75.0755
3253	-0.0095		3253	94.1961		3253	93.2015		3253	-15.6532		3253	89.7662		3253	75.0792
3252	-0.00171		3252	93.9903		3252	93.0241		3252	-15.6155		3252	89.6708		3252	75.0592
3251	0.00569		3251	93.8216		3251	92.8593		3251	-15.5717		3251	89.5858		3251	75.0231
3250	0.00536		3250	93.7555		3250	92.7731		3250	-15.5192		3250	89.5294		3250	74.9877
3249	-0.00379		3249	93.7874		3249	92.7852		3249	-15.4637		3249	89.5119		3249	74.9727
3248	-0.01731		3248	93.8728		3248	92.8747		3248	-15.4139		3248	89.5339		3248	74.9966
3247	-0.02965		3247	93.9701		3247	92.9941		3247	-15.3728		3247	89.5832		3247	75.0653
3246	-0.03727		3246	94.0562		3246	93.0854		3246	-15.3355		3246	89.6355		3246	75.1605
3245	-0.03926		3245	94.1157		3245	93.1055		3245	-15.2948		3245	89.6629		3245	75.246
3244	-0.0362		3244	94.1329		3244	93.0511		3244	-15.2483		3244	89.6522		3244	75.2936
3243	-0.02893		3243	94.103		3243	92.9609		3243	-15.2005		3243	89.6149		3243	75.3002
3242	-0.01879		3242	94.0458		3242	92.8908		3242	-15.1573		3242	89.5775		3242	75.2846
3241	-0.00866		3241	94.0009		3241	92.8783		3241	-15.1199		3241	89.5592		3241	75.2744
3240	-0.00239		3240	93.9944		3240	92.9168		3240	-15.0849		3240	89.5549		3240	75.2879
3239	-0.00268		3239	94.0162		3239	92.9627		3239	-15.049		3239	89.5448		3239	75.325
3238	-0.0099		3238	94.0377		3238	92.9784		3238	-15.0112		3238	89.5204		3238	75.3741
3237	-0.02307		3237	94.0469		3237	92.9724		3237	-14.9715		3237	89.4972		3237	75.4285
3236	-0.04032		3236	94.054		3236	92.9839		3236	-14.9297		3236	89.4964		3236	75.4923
3235	-0.05754		3235	94.0657		3235	93.0307		3235	-14.8869		3235	89.5186		3235	75.5674
3234	-0.0685		3234	94.0708		3234	93.0853		3234	-14.8474		3234	89.5458		3234	75.6407
3233	-0.06873		3233	94.0566		3233	93.1076		3233	-14.8156		3233	89.559		3233	75.6903
3232	-0.05935		3232	94.0274		3232	93.089		3232	-14.7916		3232	89.5529		3232	75.7045
3231	-0.04615		3231	93.9998		3231	93.0577		3231	-14.7689		3231	89.5336		3231	75.6936
3230	-0.03556		3230	93.9892		3230	93.048		3230	-14.7383		3230	89.5114		3230	75.6859
3229	-0.03181		3229	94.0012		3229	93.0708		3229	-14.6974		3229	89.4952		3229	75.7063
3228	-0.0359		3228	94.0295		3228	93.1108		3228	-14.6528		3228	89.4896		3228	75.7587
3227	-0.04482		3227	94.06		3227	93.1452		3227	-14.6138		3227	89.4925		3227	75.8264
3226	-0.0527		3226	94.0849		3226	93.1642		3226	-14.5831		3226	89.4977		3226	75.8881
3225	-0.05498		3225	94.1143		3225	93.1778		3225	-14.5554		3225	89.5012		3225	75.9357
3224	-0.0521		3224	94.1642		3224	93.1995		3224	-14.5233		3224	89.5043		3224	75.9751
3223	-0.04801		3223	94.2339		3223	93.23		3223	-14.4851		3223	89.51		3223	76.013
3222	-0.04579		3222	94.301		3222	93.2591		3222	-14.4444		3222	89.5187		3222	76.0498
3221	-0.04586		3221	94.3387		3221	93.2767		3221	-14.4061		3221	89.5268		3221	76.0823
3220	-0.04726		3220	94.334		3220	93.2792		3220	-14.3724		3220	89.5293		3220	76.1079
3219	-0.04913		3219	94.2911		3219	93.2679		3219	-14.3421		3219	89.5232		3219	76.1249
3218	-0.05105		3218	94.2267		3218	93.2475		3218	-14.3129		3218	89.5093		3218	76.1323
3217	-0.05317		3217	94.1637		3217	93.2264		3217	-14.2852		3217	89.4922		3217	76.1327
3216	-0.05586		3216	94.1224		3216	93.2125		3216	-14.2613		3216	89.477		3216	76.1352
3215	-0.05884		3215	94.1113		3215	93.2087		3215	-14.2411		3215	89.4674		3215	76.151
3214	-0.06124		3214	94.1277		3214	93.2118		3214	-14.2182		3214	89.4645		3214	76.1866
3213	-0.06275		3213	94.1629		3213	93.2172		3213	-14.1853		3213	89.4682		3213	76.2399
3212	-0.06363		3212	94.2053		3212	93.2221		3212	-14.143		3212	89.4766		3212	76.3002
3211	-0.06274		3211	94.2394		3211	93.2255		3211	-14.1014		3211	89.4858		3211	76.3527
3210	-0.05766		3210	94.2513		3210	93.2277		3210	-14.0702		3210	89.4905		3210	76.3877
3209	-0.04844		3209	94.2377		3209	93.2291		3209	-14.0503		3209	89.4876		3209	76.4054
3208	-0.03966		3208	94.2093		3208	93.2304		3208	-14.0353		3208	89.4782		3208	76.4136
3207	-0.03614		3207	94.1816		3207	93.2317		3207	-14.0181		3207	89.4673		3207	76.4202
3206	-0.03726		3206	94.1642		3206	93.2334		3206	-13.9939		3206	89.4592		3206	76.4297
3205	-0.03771		3205	94.1566		3205	93.2356		3205	-13.9611		3205	89.4555		3205	76.4435
3204	-0.03338		3204	94.1497		3204	93.2384		3204	-13.9218		3204	89.453		3204	76.4601
3203	-0.02455		3203	94.1321		3203	93.2417		3203	-13.8818		3203	89.4465		3203	76.4745
3202	-0.01459		3202	94.1001		3202	93.2452		3202	-13.8458		3202	89.4335		3202	76.484
3201	-0.00762		3201	94.0661		3201	93.2489		3201	-13.8136		3201	89.4186		3201	76.4945
3200	-0.00653		3200	94.0503		3200	93.2532		3200	-13.7837		3200	89.4106		3200	76.5167
3199	-0.01041		3199	94.0613		3199	93.2582		3199	-13.7569		3199	89.4141		3199	76.5556
3198	-0.01376		3198	94.0875		3198	93.2636		3198	-13.7332		3198	89.4254		3198	76.6042
3197	-0.01107		3197	94.106		3197	93.2685		3197	-13.7081		3197	89.4361		3197	76.6489
3196	-0.00317		3196	94.103		3196	93.2725		3196	-13.6759		3196	89.4403		3196	76.6801
3195	0.00257		3195	94.0834		3195	93.2759		3195	-13.6371		3195	89.4376		3195	76.6971
3194	-0.000992259		3194	94.0656		3194	93.2793		3194	-13.5975		3194	89.4332		3194	76.7083
3193	-0.0145		3193	94.0691		3193	93.2842		3193	-13.5599		3193	89.4353		3193	76.7291
3192	-0.03195		3192	94.1009		3192	93.2913		3192	-13.5214		3192	89.4488		3192	76.7725
3191	-0.04492		3191	94.1516		3191	93.3007		3191	-13.4795		3191	89.4728		3191	76.8394
3190	-0.04754		3190	94.1988		3190	93.3108		3190	-13.4355		3190	89.4987		3190	76.9154
3189	-0.03964		3189	94.222		3189	93.3196		3189	-13.3919		3189	89.5163		3189	76.9775
3188	-0.02594		3188	94.2159		3188	93.3258		3188	-13.3483		3188	89.5204		3188	77.0131
3187	-0.01188		3187	94.19		3187	93.329		3187	-13.3043		3187	89.5131		3187	77.0266
3186	-0.000496212		3186	94.1604		3186	93.3306		3186	-13.2627		3186	89.5022		3186	77.0351
3185	0.00644		3185	94.1394		3185	93.3332		3185	-13.2268		3185	89.4952		3185	77.0542
3184	0.00693		3184	94.1286		3184	93.3366		3184	-13.1963		3184	89.494		3184	77.0855
3183	0.000982306		3183	94.1223		3183	93.3412		3183	-13.1666		3183	89.4964		3183	77.1198
3182	-0.00654		3182	94.1141		3182	93.3455		3182	-13.1324		3182	89.4982		3182	77.1484
3181	-0.00857		3181	94.1033		3181	93.3483		3181	-13.0906		3181	89.4968		3181	77.1695
3180	-0.00243		3180	94.0918		3180	93.3492		3180	-13.042		3180	89.4915		3180	77.1858
3179	0.00768		3179	94.0812		3179	93.3487		3179	-12.9919		3179	89.4828		3179	77.1996
3178	0.01494		3178	94.0752		3178	93.3482		3178	-12.9458		3178	89.4727		3178	77.2162
3177	0.0155		3177	94.08		3177	93.3505		3177	-12.9055		3177	89.4661		3177	77.2455
3176	0.01042		3176	94.0982		3176	93.3584		3176	-12.8666		3176	89.4662		3176	77.2926
3175	0.00442		3175	94.1211		3175	93.3716		3175	-12.8238		3175	89.4708		3175	77.3478
3174	0.00288		3174	94.1343		3174	93.385		3174	-12.7762		3174	89.475		3174	77.3943
3173	0.00806		3173	94.1324		3173	93.3942		3173	-12.7276		3173	89.4772		3173	77.427
3172	0.01737		3172	94.1238		3172	93.4005		3172	-12.6836		3172	89.4814		3172	77.4585
3171	0.02623		3171	94.1207		3171	93.4097		3171	-12.6472		3171	89.4899		3171	77.5024
3170	0.03203		3170	94.1273		3170	93.4263		3170	-12.6165		3170	89.5004		3170	77.5587
3169	0.03419		3169	94.1393		3169	93.4496		3169	-12.5846		3169	89.5091		3169	77.6182
3168	0.03194		3168	94.1496		3168	93.4742		3168	-12.5458		3168	89.5154		3168	77.6742
3167	0.02526		3167	94.1531		3167	93.4933		3167	-12.5001		3167	89.5182		3167	77.7249
3166	0.01761		3166	94.1491		3166	93.502		3166	-12.4523		3166	89.5146		3166	77.7702
3165	0.01428		3165	94.1415		3165	93.5008		3165	-12.4063		3165	89.5039		3165	77.8098
3164	0.01701		3164	94.1347		3164	93.4942		3164	-12.3616		3164	89.491		3164	77.8433
3163	0.02201		3163	94.1294		3163	93.4833		3163	-12.3163		3163	89.4818		3163	77.8703
3162	0.02434		3162	94.123		3162	93.4664		3162	-12.2703		3162	89.4777		3162	77.8922
3161	0.0226		3161	94.1153		3161	93.4448		3161	-12.2251		3161	89.476		3161	77.9156
3160	0.01863		3160	94.1086		3160	93.4257		3160	-12.1816		3160	89.4732		3160	77.9486
3159	0.01475		3159	94.1043		3159	93.4143		3159	-12.1396		3159	89.4674		3159	77.9925
3158	0.01219		3158	94.1011		3158	93.4091		3158	-12.0988		3158	89.4594		3158	78.0401
3157	0.01055		3157	94.0987		3157	93.4099		3157	-12.0585		3157	89.4546		3157	78.0853
3156	0.00784		3156	94.0997		3156	93.4233		3156	-12.0179		3156	89.4604		3156	78.1306
3155	0.00246		3155	94.1059		3155	93.455		3155	-11.9765		3155	89.4786		3155	78.1825
3154	-0.0043		3154	94.1154		3154	93.4971		3154	-11.9345		3154	89.5011		3154	78.2409
3153	-0.00897		3153	94.1233		3153	93.5309		3153	-11.8917		3153	89.5152		3153	78.2973
3152	-0.00928		3152	94.1253		3152	93.5418		3152	-11.8484		3152	89.5151		3152	78.3415
3151	-0.00571		3151	94.1192		3151	93.5264		3151	-11.8065		3151	89.5017		3151	78.3676
3150	-1.77636e-15		3150	94.1041		3150	93.4903		3150	-11.7686		3150	89.4769		3150	78.3764
3149	0.00938		3149	94.0835		3149	93.4513		3149	-11.7346		3149	89.4468		3149	78.3797
3148	0.0168		3148	94.0666		3148	93.4343		3148	-11.7012		3148	89.423		3148	78.3963
3147	0.02087		3147	94.0605		3147	93.4496		3147	-11.6661		3147	89.4142		3147	78.435
3146	0.02336		3146	94.0647		3146	93.4798		3146	-11.6305		3146	89.4188		3146	78.4874
3145	0.02798		3145	94.0717		3145	93.4942		3145	-11.5965		3145	89.4285		3145	78.5361
3144	0.03581		3144	94.0749		3144	93.4809		3144	-11.5635		3144	89.4372		3144	78.5714
3143	0.0435		3143	94.0722		3143	93.4519		3143	-11.5293		3143	89.4428		3143	78.5945
3142	0.04667		3142	94.0634		3142	93.4217		3142	-11.4925		3142	89.4427		3142	78.6092
3141	0.0436		3141	94.0495		3141	93.3961		3141	-11.4524		3141	89.4367		3141	78.6205
3140	0.03581		3140	94.0349		3140	93.3778		3140	-11.4083		3140	89.4313		3140	78.6371
3139	0.02738		3139	94.0256		3139	93.3727		3139	-11.3614		3139	89.4334		3139	78.6685
3138	0.02374		3138	94.024		3138	93.3844		3138	-11.3157		3138	89.4424		3138	78.7173
3137	0.02875		3137	94.0287		3137	93.4103		3137	-11.2753		3137	89.4534		3137	78.7777
3136	0.04162		3136	94.038		3136	93.4442		3136	-11.2393		3136	89.4645		3136	78.8407
3135	0.05743		3135	94.05		3135	93.4785		3135	-11.2036		3135	89.4764		3135	78.8953
3134	0.07097		3134	94.0595		3134	93.5042		3134	-11.1663		3134	89.4869		3134	78.9313
3133	0.07932		3133	94.0597		3133	93.5159		3133	-11.1299		3133	89.4912		3133	78.9474
3132	0.08177		3132	94.0506		3132	93.5161		3132	-11.097		3132	89.488		3132	78.9564
3131	0.07953		3131	94.0391		3131	93.5078		3131	-11.0664		3131	89.48		3131	78.9733
3130	0.07569		3130	94.0297		3130	93.4893		3130	-11.0358		3130	89.4697		3130	78.9997
3129	0.07348		3129	94.0204		3129	93.4613		3129	-11.0043		3129	89.4583		3129	79.0258
3128	0.0737		3128	94.0091		3128	93.4332		3128	-10.9733		3128	89.4485		3128	79.045
3127	0.07531		3127	93.9991		3127	93.4157		3127	-10.9439		3127	89.4468		3127	79.0586
3126	0.07835		3126	93.9934		3126	93.4063		3126	-10.916		3126	89.4535		3126	79.0666
3125	0.08339		3125	93.9891		3125	93.3909		3125	-10.8901		3125	89.4614		3125	79.0645
3124	0.08723		3124	93.9796		3124	93.3604		3124	-10.8659		3124	89.463		3124	79.0527
3123	0.08298		3123	93.9642		3123	93.3213		3123	-10.8415		3123	89.4561		3123	79.045
3122	0.06749		3122	93.9516		3122	93.291		3122	-10.8149		3122	89.447		3122	79.0613
3121	0.04625		3121	93.9562		3121	93.2874		3121	-10.7874		3121	89.4479		3121	79.1136
3120	0.02846		3120	93.9888		3120	93.3197		3120	-10.7634		3120	89.4681		3120	79.1984
3119	0.01834		3119	94.047		3119	93.3836		3119	-10.7456		3119	89.505		3119	79.2964
3118	0.01337		3118	94.1102		3118	93.4563		3118	-10.7315		3118	89.5431		3118	79.3805
3117	0.01003		3117	94.1501		3117	93.5114		3117	-10.7157		3117	89.5641		3117	79.4325
3116	0.00912		3116	94.1509		3116	93.5335		3116	-10.6954		3116	89.562		3116	79.4545
3115	0.01517		3115	94.121		3115	93.5255		3115	-10.6725		3115	89.5458		3115	79.463
3114	0.03129		3114	94.0847		3114	93.5031		3114	-10.6503		3114	89.5293		3114	79.4724
3113	0.05445		3113	94.0604		3113	93.4806		3113	-10.6316		3113	89.5179		3113	79.4847
3112	0.07561		3112	94.0434		3112	93.4584		3112	-10.617		3112	89.507		3112	79.4906
3111	0.08625		3111	94.011		3111	93.4216		3111	-10.6056		3111	89.4889		3111	79.4779
3110	0.08587		3110	93.9475		3110	93.3573		3110	-10.5954		3110	89.4622		3110	79.4425
3109	0.08247		3109	93.8677		3109	93.2767		3109	-10.5855		3109	89.437		3109	79.399
3108	0.08458		3108	93.8124		3108	93.2159		3108	-10.5769		3108	89.4286		3108	79.3768
3107	0.09381		3107	93.813		3107	93.2059		3107	-10.5698		3107	89.4437		3107	79.3962
3106	0.10593		3106	93.8683		3106	93.2476		3106	-10.5611		3106	89.4743		3106	79.4521
3105	0.11657		3105	93.948		3105	93.3133		3105	-10.5469		3105	89.503		3105	79.5186
3104	0.12317		3104	94.0137		3104	93.367		3104	-10.5274		3104	89.5171		3104	79.5682
3103	0.12381		3103	94.0436		3103	93.389		3103	-10.5078		3103	89.5108		3103	79.5899
3102	0.11853		3102	94.0404		3102	93.3827		3102	-10.4925		3102	89.4892		3102	79.5924
3101	0.11174		3101	94.0237		3101	93.3655		3101	-10.4818		3101	89.4641		3101	79.5933
3100	0.1103		3100	94.0069		3100	93.3487		3100	-10.4737		3100	89.4469		3100	79.5984
3099	0.1178		3099	93.9832		3099	93.3246		3099	-10.4675		3099	89.4391		3099	79.5907
3098	0.13117		3098	93.9413		3098	93.2823		3098	-10.4622		3098	89.4321		3098	79.5535
3097	0.14346		3097	93.8937		3097	93.2346		3097	-10.4552		3097	89.4203		3097	79.5029
3096	0.15012		3096	93.8708		3096	93.212		3096	-10.4444		3096	89.4095		3096	79.482
3095	0.15234		3095	93.8828		3095	93.2232		3095	-10.4323		3095	89.406		3095	79.512
3094	0.15404		3094	93.9037		3094	93.2406		3094	-10.4239		3094	89.4057		3094	79.5704
3093	0.15585		3093	93.9066		3093	93.237		3093	-10.4216		3093	89.4028		3093	79.6254
3092	0.15358		3092	93.8998		3092	93.2201		3092	-10.4231		3092	89.4019		3092	79.6766
3091	0.14416		3091	93.9113		3091	93.2142		3091	-10.4255		3091	89.4112		3091	79.7398
3090	0.13155		3090	93.951		3090	93.2262		3090	-10.4271		3090	89.4278		3090	79.8091
3089	0.12416		3089	94.0044		3089	93.2493		3089	-10.4257		3089	89.4403		3089	79.8581
3088	0.12636		3088	94.0559		3088	93.2856		3088	-10.4193		3088	89.4447		3088	79.8755
3087	0.13442		3087	94.0989		3087	93.3367		3087	-10.4096		3087	89.4465		3087	79.876
3086	0.14083		3086	94.1237		3086	93.3791		3086	-10.4013		3086	89.4452		3086	79.8768
3085	0.14041		3085	94.1182		3085	93.3791		3085	-10.3974		3085	89.4321		3085	79.8834
3084	0.13234		3084	94.0842		3084	93.3339		3084	-10.3948		3084	89.4055		3084	79.8984
3083	0.1191		3083	94.0434		3083	93.2761		3083	-10.3887		3083	89.3795		3083	79.9231
3082	0.10481		3082	94.013		3082	93.2346		3082	-10.3784		3082	89.3697		3082	79.9467
3081	0.09233		3081	93.9967		3081	93.2098		3081	-10.3687		3081	89.3756		3081	79.9486
3080	0.08129		3080	93.982		3080	93.1905		3080	-10.3648		3080	89.3812		3080	79.9186
3079	0.07053		3079	93.9554		3079	93.1745		3079	-10.3687		3079	89.3716		3079	79.8692
3078	0.06251		3078	93.9161		3078	93.1674		3078	-10.379		3078	89.3452		3078	79.8249
3077	0.06203		3077	93.879		3077	93.1699		3077	-10.3932		3077	89.3132		3077	79.802
3076	0.06912		3076	93.8587		3076	93.1727		3076	-10.4093		3076	89.2879		3076	79.8
3075	0.0761		3075	93.8533		3075	93.1592		3075	-10.4266		3075	89.271		3075	79.8065
3074	0.07374		3074	93.8501		3074	93.1205		3074	-10.4452		3074	89.2563		3074	79.8117
3073	0.05912		3073	93.8477		3073	93.0715		3073	-10.4643		3073	89.2396		3073	79.8181
3072	0.03563		3072	93.8547		3072	93.035		3072	-10.4812		3072	89.2217		3072	79.8324
3071	0.00732		3071	93.8651		3071	93.0045		3071	-10.4927		3071	89.2016		3071	79.847
3070	-0.02395		3070	93.8539		3070	92.9416		3070	-10.4978		3070	89.1751		3070	79.842
3069	-0.0566		3069	93.8087		3069	92.8272		3069	-10.4986		3069	89.1422		3069	79.8105
3068	-0.0871		3068	93.75		3068	92.695		3068	-10.4986		3068	89.1117		3068	79.7709
3067	-0.11049		3067	93.7072		3067	92.5963		3067	-10.5001		3067	89.0922		3067	79.7504
3066	-0.12334		3066	93.6863		3066	92.5458		3066	-10.5026		3066	89.0828		3066	79.7588
3065	-0.12681		3065	93.6739		3065	92.5217		3065	-10.5042		3065	89.0749		3065	79.7873
3064	-0.12662		3064	93.6608		3064	92.5004		3064	-10.5039		3064	89.0605		3064	79.8219
3063	-0.12803		3063	93.6449		3063	92.4685		3063	-10.5022		3063	89.036		3063	79.8486
3062	-0.13044		3062	93.6234		3062	92.4277		3062	-10.498		3062	89.0035		3062	79.861
3061	-0.12898		3061	93.6029		3061	92.4122		3061	-10.488		3061	88.9753		3061	79.869
3060	-0.12203		3060	93.6043		3060	92.4707		3060	-10.4686		3060	88.9659		3060	79.8918
3059	-0.11477		3059	93.6372		3059	92.6063		3059	-10.4401		3059	88.9767		3059	79.9341
3058	-0.11382		3058	93.6814		3058	92.7484		3058	-10.4075		3058	88.9918		3058	79.9763
3057	-0.11958		3057	93.7028		3057	92.8145		3057	-10.3771		3057	88.9925		3057	79.9957
3056	-0.1257		3056	93.6914		3056	92.7976		3056	-10.353		3056	88.9769		3056	79.9919
3055	-0.12576		3055	93.6652		3055	92.7558		3055	-10.334		3055	88.9571		3055	79.9821
3054	-0.11939		3054	93.6438		3054	92.7332		3054	-10.314		3054	88.9434		3054	79.9796
3053	-0.11223		3053	93.6302		3053	92.7233		3053	-10.2857		3053	88.9337		3053	79.9829
3052	-0.11047		3052	93.6195		3052	92.7097		3052	-10.2477		3052	88.9215		3052	79.9875
3051	-0.11472		3051	93.6127		3051	92.6995		3051	-10.2071		3051	88.9058		3051	79.9943
3050	-0.11929		3050	93.6127		3050	92.7061		3050	-10.1731		3050	88.8916		3050	80.0066
3049	-0.11825		3049	93.6162		3049	92.7255		3049	-10.1489		3049	88.883		3049	80.0244
3048	-0.11217		3048	93.6154		3048	92.7403		3048	-10.1288		3048	88.8791		3048	80.0435
3047	-0.10772		3047	93.6059		3047	92.7377		3047	-10.1048		3047	88.8743		3047	80.059
3046	-0.11127		3046	93.5897		3046	92.7174		3046	-10.073		3046	88.8629		3046	80.0684
3045	-0.12396		3045	93.5742		3045	92.6918		3045	-10.0337		3045	88.8442		3045	80.0739
3044	-0.1421		3044	93.5673		3044	92.6782		3044	-9.99124		3044	88.8248		3044	80.0816
3043	-0.1597		3043	93.5707		3043	92.6801		3043	-9.95283		3043	88.8118		3043	80.0958
3042	-0.1707		3042	93.5747		3042	92.6784		3042	-9.92532		3042	88.805		3042	80.1144
3041	-0.17188		3041	93.5666		3041	92.6534		3041	-9.90971		3041	88.7975		3041	80.1315
3040	-0.16526		3040	93.5444		3040	92.6106		3040	-9.89989		3040	88.7855		3040	80.1437
3039	-0.15704		3039	93.5195		3039	92.5732		3039	-9.88795		3039	88.773		3039	80.1533
3038	-0.15371		3038	93.5036		3038	92.5536		3038	-9.87		3038	88.7647		3038	80.1635
3037	-0.15918		3037	93.4966		3037	92.5458		3037	-9.84656		3037	88.7601		3037	80.175
3036	-0.17421		3036	93.4936		3036	92.5436		3036	-9.81998		3036	88.7564		3036	80.1869
3035	-0.19597		3035	93.4937		3035	92.5481		3035	-9.79354		3035	88.7537		3035	80.1994
3034	-0.21861		3034	93.4977		3034	92.5573		3034	-9.77093		3034	88.7527		3034	80.2137
3033	-0.23647		3033	93.4989		3033	92.5605		3033	-9.7534		3033	88.7502		3033	80.2291
3032	-0.24722		3032	93.4858		3032	92.5485		3032	-9.73732		3032	88.7397		3032	80.2422
3031	-0.25136		3031	93.4532		3031	92.5228		3031	-9.71678		3031	88.7169		3031	80.2503
3030	-0.25067		3030	93.408		3030	92.4948		3030	-9.68948		3030	88.6821		3030	80.2538
3029	-0.24996		3029	93.3657		3029	92.4789		3029	-9.6595		3029	88.644		3029	80.258
3028	-0.25856		3028	93.3425		3028	92.4852		3028	-9.63403		3028	88.619		3028	80.2707
3027	-0.28459		3027	93.3455		3027	92.5105		3027	-9.61733		3027	88.6209		3027	80.2959
3026	-0.32602		3026	93.3654		3026	92.5372		3026	-9.60712		3026	88.6464		3026	80.3286
3025	-0.37037		3025	93.3806		3025	92.5474		3025	-9.59635		3025	88.6739		3025	80.3579
3024	-0.40546		3024	93.3764		3024	92.5398		3024	-9.579		3024	88.6834		3024	80.3769
3023	-0.42863		3023	93.3568		3023	92.5252		3023	-9.55464		3023	88.6745		3023	80.3872
3022	-0.44434		3022	93.338		3022	92.5143		3022	-9.52729		3022	88.6608		3022	80.3948
3021	-0.45641		3021	93.3341		3021	92.5103		3021	-9.5005		3021	88.655		3021	80.405
3020	-0.46483		3020	93.3491		3020	92.5118		3020	-9.47424		3020	88.6623		3020	80.4197
3019	-0.46761		3019	93.3778		3019	92.5163		3019	-9.44605		3019	88.6807		3019	80.4383
3018	-0.46215		3018	93.4089		3018	92.5215		3018	-9.41303		3018	88.7029		3018	80.4586
3017	-0.44577		3017	93.4293		3017	92.5247		3017	-9.3723		3017	88.7198		3017	80.4772
3016	-0.41699		3016	93.4339		3016	92.5239		3016	-9.3216		3016	88.7286		3016	80.492
3015	-0.3765		3015	93.4275		3015	92.519		3015	-9.26163		3015	88.7346		3015	80.5039
3014	-0.32637		3014	93.4126		3014	92.509		3014	-9.19707		3014	88.7401		3014	80.5133
3013	-0.26884		3013	93.3837		3013	92.4936		3013	-9.134		3013	88.7388		3013	80.5189
3012	-0.20666		3012	93.3391		3012	92.4748		3012	-9.07505		3012	88.725		3012	80.5203
3011	-0.14336		3011	93.2875		3011	92.4562		3011	-9.02095		3011	88.7025		3011	80.5196
3010	-0.08291		3010	93.2411		3010	92.4395		3010	-8.97011		3010	88.6816		3010	80.5191
3009	-0.02923		3009	93.2067		3009	92.4253		3009	-8.92181		3009	88.6694		3009	80.5203
3008	0.01242		3008	93.1876		3008	92.4148		3008	-8.87735		3008	88.6672		3008	80.5244
3007	0.04023		3007	93.185		3007	92.4092		3007	-8.83912		3007	88.6737		3007	80.533
3006	0.06365		3006	93.1935		3006	92.4063		3006	-8.80832		3006	88.6866		3006	80.5447
3005	0.08842		3005	93.1998		3005	92.4017		3005	-8.78334		3005	88.7013		3005	80.5551
3004	0.11465		3004	93.1939		3004	92.3931		3004	-8.76081		3004	88.7122		3004	80.5605
3003	0.13627		3003	93.1773		3003	92.3821		3003	-8.7386		3003	88.7146		3003	80.5605
3002	0.14743		3002	93.1576		3002	92.3714		3002	-8.71727		3002	88.707		3002	80.5576
3001	0.1475		3001	93.1404		3001	92.362		3001	-8.69878		3001	88.6931		3001	80.5549
3000	0.13991		3000	93.1284		3000	92.354		3000	-8.68451		3000	88.6817		3000	80.5542
2999	0.12895		2999	93.1205		2999	92.3473		2999	-8.67449		2999	88.6783		2999	80.5546
2998	0.11897		2998	93.1076		2998	92.3408		2998	-8.66722		2998	88.6763		2998	80.5527
2997	0.11345		2997	93.079		2997	92.3328		2997	-8.66052		2997	88.6638		2997	80.5454
2996	0.11233		2996	93.0385		2996	92.3232		2996	-8.65412		2996	88.6407		2996	80.5348
2995	0.11127		2995	93.0066		2995	92.3145		2995	-8.65167		2995	88.622		2995	80.5256
2994	0.10575		2994	92.9994		2994	92.3087		2994	-8.6579		2994	88.6192		2994	80.5208
2993	0.09579		2993	93.0105		2993	92.3048		2993	-8.673		2993	88.6268		2993	80.5192
2992	0.08594		2992	93.0183		2992	92.3		2992	-8.69188		2992	88.6298		2992	80.5182
2991	0.08135		2991	93.0088		2991	92.2926		2991	-8.71041		2991	88.6227		2991	80.5153
2990	0.08422		2990	92.9853		2990	92.2831		2990	-8.7308		2990	88.6113		2990	80.5092
2989	0.09247		2989	92.9611		2989	92.2734		2989	-8.75882		2989	88.6014		2989	80.4997
2988	0.10116		2988	92.9471		2988	92.2653		2988	-8.79675		2988	88.5923		2988	80.4882
2987	0.10584		2987	92.9428		2987	92.2593		2987	-8.84146		2987	88.5793		2987	80.4764
2986	0.10534		2986	92.9338		2986	92.2535		2986	-8.88904		2986	88.5556		2986	80.4642
2985	0.10096		2985	92.9017		2985	92.2444		2985	-8.93936		2985	88.5128		2985	80.4505
2984	0.0934		2984	92.8445		2984	92.2301		2984	-8.99541		2984	88.4505		2984	80.4351
2983	0.08199		2983	92.7871		2983	92.2131		2983	-9.05932		2983	88.386		2983	80.4197
2982	0.06664		2982	92.7633		2982	92.2006		2982	-9.13042		2982	88.3457		2982	80.4062
2981	0.0491		2981	92.7854		2981	92.1969		2981	-9.20697		2981	88.3426		2981	80.3947
2980	0.03185		2980	92.8337		2980	92.2006		2980	-9.28881		2980	88.3641		2980	80.384
2979	0.01655		2979	92.871		2979	92.2053		2979	-9.37713		2979	88.3805		2979	80.3724
2978	0.00347		2978	92.8717		2978	92.2058		2978	-9.47173		2978	88.3713		2978	80.3594
2977	-0.009		2977	92.8389		2977	92.2017		2977	-9.56981		2977	88.3373		2977	80.3454
2976	-0.02392		2976	92.7976		2976	92.1968		2976	-9.66832		2976	88.2949		2976	80.3309
2975	-0.04312		2975	92.7757		2975	92.1955		2975	-9.76668		2975	88.262		2975	80.3166
2974	-0.06526		2974	92.7874		2974	92.1998		2974	-9.86582		2974	88.2481		2974	80.3029
2973	-0.08843		2973	92.8303		2973	92.2083		2973	-9.96568		2973	88.2516		2973	80.2898
2972	-0.11412		2972	92.8921		2972	92.2178		2972	-10.0658		2972	88.2605		2972	80.2768
2971	-0.14604		2971	92.9551		2971	92.2247		2971	-10.1679		2971	88.2596		2971	80.2637
2970	-0.18519		2970	93.0038		2970	92.2271		2970	-10.2752		2970	88.2413		2970	80.25
2969	-0.22894		2969	93.0324		2969	92.2263		2969	-10.3881		2969	88.211		2969	80.2356
2968	-0.27534		2968	93.0455		2968	92.227		2968	-10.5017		2968	88.1784		2968	80.2206
2967	-0.32578		2967	93.047		2967	92.2316		2967	-10.6103		2967	88.1431		2967	80.205
2966	-0.38222		2966	93.0347		2966	92.2362		2966	-10.7123		2966	88.0928		2966	80.1883
2965	-0.44419		2965	93.0103		2965	92.2338		2965	-10.8113		2965	88.0223		2965	80.1693
2964	-0.50935		2964	92.99		2964	92.2235		2964	-10.9113		2964	87.9474		2964	80.1475
2963	-0.57502		2963	92.9908		2963	92.2146		2963	-11.0127		2963	87.8909		2963	80.1258
2962	-0.63836		2962	93.0059		2962	92.2142		2962	-11.111		2962	87.8508		2962	80.1091
2961	-0.697		2961	93.0071		2961	92.2134		2961	-11.201		2961	87.7964		2961	80.0936
2960	-0.75072		2960	92.9784		2960	92.1973		2960	-11.2809		2960	87.7071		2960	80.0669
2959	-0.80128		2959	92.9395		2959	92.1692		2959	-11.3521		2959	87.6054		2959	80.0274
2958	-0.85037		2958	92.9233		2958	92.1498		2958	-11.4156		2958	87.536		2958	79.9922
2957	-0.89923		2957	92.9404		2957	92.1518		2957	-11.4689		2957	87.5182		2957	79.9766
2956	-0.94976		2956	92.9719		2956	92.1666		2956	-11.5094		2956	87.5303		2956	79.9754
2955	-1.00304		2955	92.9931		2955	92.1781		2955	-11.5379		2955	87.536		2955	79.9707
2954	-1.05624		2954	93.0002		2954	92.187		2954	-11.5581		2954	87.5228		2954	79.9593
2953	-1.10416		2953	93.0088		2953	92.2096		2953	-11.5732		2953	87.5068		2953	79.9593
2952	-1.14521		2952	93.0316		2952	92.2536		2952	-11.5841		2952	87.4999		2952	79.9851
2951	-1.18384		2951	93.0601		2951	92.3005		2951	-11.5928		2951	87.484		2951	80.0219
2950	-1.22608		2950	93.0746		2950	92.3182		2950	-11.6044		2950	87.4285		2950	80.0342
2949	-1.27484		2949	93.0658		2949	92.2948		2949	-11.626		2949	87.3325		2949	80.002
2948	-1.32981		2948	93.0418		2948	92.2478		2948	-11.6631		2948	87.2294		2948	79.9365
2947	-1.38921		2947	93.0118		2947	92.2016		2947	-11.7167		2947	87.1447		2947	79.8613
2946	-1.4499		2946	92.979		2946	92.1641		2946	-11.7827		2946	87.0726		2946	79.7902
2945	-1.508		2945	92.9522		2945	92.1384		2945	-11.8564		2945	87.0097		2945	79.7347
2944	-1.56141		2944	92.9523		2944	92.1394		2944	-11.9372		2944	86.9861		2944	79.7181
2943	-1.61064		2943	92.9915		2943	92.1784		2943	-12.0295		2943	87.0303		2943	79.7566
2942	-1.65706		2942	93.0529		2942	92.2375		2942	-12.1372		2942	87.1157		2942	79.8288
2941	-1.70192		2941	93.1048		2941	92.2863		2941	-12.2591		2941	87.181		2941	79.8868
2940	-1.74763		2940	93.1357		2940	92.3227		2940	-12.3904		2940	87.2039		2940	79.909
2939	-1.79735		2939	93.1593		2939	92.3682		2939	-12.5267		2939	87.2157		2939	79.9144
2938	-1.85186		2938	93.1835		2938	92.4185		2938	-12.6634		2938	87.236		2938	79.9201
2937	-1.90847		2937	93.1961		2937	92.4363		2937	-12.7935		2937	87.2406		2937	79.9135
2936	-1.96386		2936	93.1877		2936	92.4058		2936	-12.9111		2936	87.2111		2936	79.8807
2935	-2.01666		2935	93.1712		2935	92.3628		2935	-13.0153		2935	87.1738		2935	79.8359
2934	-2.06678		2934	93.1673		2934	92.348		2934	-13.1088		2934	87.1617		2934	79.8038
2933	-2.11452		2933	93.1801		2933	92.357		2933	-13.1903		2933	87.1686		2933	79.792
2932	-2.1609		2932	93.1997		2932	92.3611		2932	-13.2545		2932	87.1677		2932	79.7995
2931	-2.20637		2931	93.2184		2931	92.3551		2931	-13.299		2931	87.1531		2931	79.8258
2930	-2.24758		2930	93.2341		2930	92.3515		2930	-13.3283		2930	87.1334		2930	79.8532
2929	-2.27735		2929	93.2432		2929	92.346		2929	-13.3476		2929	87.1055		2929	79.844
2928	-2.28945		2928	93.241		2928	92.3185		2928	-13.3551		2928	87.0593		2928	79.7813
2927	-2.28226		2927	93.2247		2927	92.261		2927	-13.3408		2927	86.9927		2927	79.6901
2926	-2.25737		2926	93.1911		2926	92.1817		2926	-13.2927		2926	86.9014		2926	79.5972
2925	-2.21717		2925	93.1374		2925	92.0907		2925	-13.2049		2925	86.774		2925	79.4952
2924	-2.16486		2924	93.073		2924	92.0043		2924	-13.0811		2924	86.6254		2924	79.3786
2923	-2.10441		2923	93.0262		2923	91.9573		2923	-12.9328		2923	86.5192		2923	79.2919
2922	-2.03818		2922	93.026		2922	91.9852		2922	-12.7704		2922	86.5258		2922	79.302
2921	-1.96559		2921	93.0793		2921	92.0912		2921	-12.5953		2921	86.6658		2921	79.4325
2920	-1.8854		2920	93.1663		2920	92.2379		2920	-12.4014		2920	86.8986		2920	79.646
2919	-1.79867		2919	93.2502		2919	92.3668		2919	-12.1843		2919	87.1453		2919	79.8679
2918	-1.70916		2918	93.2987		2918	92.4288		2918	-11.9477		2918	87.3199		2918	80.0203
2917	-1.62216		2917	93.3024		2917	92.4092		2917	-11.7011		2917	87.3699		2917	80.0554
2916	-1.54307		2916	93.2796		2916	92.3417		2916	-11.4557		2916	87.3133		2916	79.9914
2915	-1.47473		2915	93.2663		2915	92.2937		2915	-11.2228		2915	87.2356		2915	79.9123
2914	-1.41487		2914	93.2857		2914	92.3142		2914	-11.0115		2914	87.2231		2914	79.9042
2913	-1.35756		2913	93.3314		2913	92.3977		2913	-10.8235		2913	87.2977		2913	79.9917
2912	-1.29856		2912	93.3791		2912	92.4982		2912	-10.6535		2912	87.4214		2912	80.1397
2911	-1.23877		2911	93.4118		2911	92.5741		2911	-10.4953		2911	87.5445		2911	80.2976
2910	-1.18202		2910	93.4305		2910	92.6147		2910	-10.3475		2910	87.6379		2910	80.4301
2909	-1.1306		2909	93.4445		2909	92.6303		2909	-10.2127		2909	87.6926		2909	80.5194
2908	-1.08334		2908	93.4596		2908	92.6356		2908	-10.091		2908	87.7148		2908	80.568
2907	-1.03729		2907	93.4759		2907	92.6446		2907	-9.978		2907	87.7291		2907	80.601
2906	-0.99112		2906	93.4923		2906	92.6685		2906	-9.86812		2906	87.7658		2906	80.6445
2905	-0.94698		2905	93.5091		2905	92.7079		2905	-9.75806		2905	87.8352		2905	80.7023
2904	-0.90856		2904	93.5266		2904	92.751		2904	-9.64804		2904	87.9175		2904	80.7575
2903	-0.87713		2903	93.5416		2903	92.7818		2903	-9.54067		2903	87.9794		2903	80.795
2902	-0.85025		2902	93.5478		2902	92.7931		2902	-9.43868		2902	87.9978		2902	80.8121
2901	-0.8252		2901	93.5445		2901	92.796		2901	-9.34312		2901	87.9811		2901	80.8251
2900	-0.80235		2900	93.5423		2900	92.8159		2900	-9.254		2900	87.9674		2900	80.8694
2899	-0.78273		2899	93.5551		2899	92.8701		2899	-9.17199		2899	87.9939		2899	80.9731
2898	-0.76425		2898	93.5844		2898	92.9485		2898	-9.09707		2898	88.0614		2898	81.1189
2897	-0.7435		2897	93.6199		2897	93.0178		2897	-9.02555		2897	88.1323		2897	81.2493
2896	-0.72121		2896	93.6521		2896	93.0494		2896	-8.95134		2896	88.1678		2896	81.3259
2895	-0.702		2895	93.6773		2895	93.0373		2895	-8.87224		2895	88.156		2895	81.3636
2894	-0.68781		2894	93.6894		2894	92.9914		2894	-8.79283		2894	88.1062		2894	81.3918
2893	-0.67439		2893	93.6818		2893	92.9303		2893	-8.71911		2893	88.0385		2893	81.4092
2892	-0.65586		2892	93.6621		2892	92.8813		2892	-8.65187		2892	87.9832		2892	81.3998
2891	-0.63103		2891	93.6497		2891	92.8698		2891	-8.5874		2891	87.9653		2891	81.3688
2890	-0.60402		2890	93.6519		2890	92.8978		2890	-8.52331		2890	87.9769		2890	81.3333
2889	-0.58008		2889	93.6543		2889	92.942		2889	-8.46118		2889	87.9834		2889	81.2987
2888	-0.56181		2888	93.6465		2888	92.98		2888	-8.40499		2888	87.9713		2888	81.2731
2887	-0.54821		2887	93.6439		2887	93.0104		2887	-8.35938		2887	87.972		2887	81.2857
2886	-0.53633		2886	93.6681		2886	93.0413		2886	-8.32853		2886	88.0178		2886	81.3574
2885	-0.52426		2885	93.7177		2885	93.072		2885	-8.31329		2885	88.0963		2885	81.4634
2884	-0.51261		2884	93.7698		2884	93.0979		2884	-8.30914		2884	88.1654		2884	81.5542
2883	-0.5029		2883	93.8068		2883	93.1204		2883	-8.30934		2883	88.2011		2883	81.6085
2882	-0.49558		2882	93.8254		2882	93.1379		2882	-8.31131		2882	88.2062		2882	81.6373
2881	-0.49114		2881	93.8254		2881	93.1378		2881	-8.31892		2881	88.1911		2881	81.6471
2880	-0.49161		2880	93.8072		2880	93.1107		2880	-8.33861		2880	88.1688		2880	81.6321
2879	-0.4987		2879	93.779		2879	93.0663		2879	-8.37402		2879	88.1584		2879	81.5975
2878	-0.51117		2878	93.7524		2878	93.0235		2878	-8.42399		2878	88.1651		2878	81.5612
2877	-0.5272		2877	93.731		2877	92.9916		2877	-8.48419		2877	88.1628		2877	81.5278
2876	-0.5494		2876	93.7153		2876	92.9707		2876	-8.55017		2876	88.1237		2876	81.4884
2875	-0.58441		2875	93.714		2875	92.9646		2875	-8.61981		2875	88.0597		2875	81.4495
2874	-0.63638		2874	93.7313		2874	92.976		2874	-8.69327		2874	88.0133		2874	81.4359
2873	-0.70305		2873	93.7488		2873	92.994		2873	-8.77052		2873	88.006		2873	81.4549
2872	-0.77945		2872	93.7402		2872	93.0006		2872	-8.84959		2872	88.0172		2872	81.4811
2871	-0.86369		2871	93.7008		2871	92.9885		2871	-8.92743		2871	88.0092		2871	81.4807
2870	-0.95823		2870	93.6465		2870	92.9624		2870	-9.00159		2870	87.9518		2870	81.439
2869	-1.06637		2869	93.5878		2869	92.9252		2869	-9.07047		2869	87.832		2869	81.3588
2868	-1.18754		2868	93.5269		2868	92.878		2868	-9.13287		2868	87.6708		2868	81.2588
2867	-1.31409		2867	93.4796		2867	92.8345		2867	-9.18796		2867	87.5322		2867	81.18
2866	-1.43269		2866	93.4756		2866	92.8208		2866	-9.23506		2866	87.4856		2866	81.1721
2865	-1.53108		2865	93.5285		2865	92.8533		2865	-9.27298		2865	87.5497		2865	81.2557
2864	-1.60439		2864	93.6187		2864	92.9224		2864	-9.30013		2864	87.6815		2864	81.3985
2863	-1.65405		2863	93.7078		2863	92.9959		2863	-9.31556		2863	87.8141		2863	81.5333
2862	-1.68155		2862	93.7659		2862	93.0419		2862	-9.3186		2862	87.9031		2862	81.6062
2861	-1.68596		2861	93.7834		2861	93.0482		2861	-9.30746		2861	87.9366		2861	81.6051
2860	-1.66693		2860	93.7679		2860	93.0241		2860	-9.27985		2860	87.9241		2860	81.5528
2859	-1.62685		2859	93.7416		2859	92.9912		2859	-9.23564		2859	87.8915		2859	81.4885
2858	-1.56985		2858	93.7317		2858	92.9715		2858	-9.17711		2858	87.8749		2858	81.4527
2857	-1.5013		2857	93.7521		2857	92.9761		2857	-9.106		2857	87.8998		2857	81.472
2856	-1.42799		2856	93.7923		2856	93.0002		2856	-9.02229		2856	87.9617		2856	81.5447
2855	-1.35526		2855	93.8255		2855	93.0272		2855	-8.92658		2855	88.0294		2855	81.6374
2854	-1.28347		2854	93.8328		2854	93.0415		2854	-8.82066		2854	88.0742		2854	81.7076
2853	-1.20998		2853	93.8215		2853	93.0431		2853	-8.70328		2853	88.0982		2853	81.7383
2852	-1.13499		2852	93.8156		2852	93.0455		2852	-8.5677		2852	88.1277		2852	81.7476
2851	-1.06272		2851	93.8271		2851	93.0596		2851	-8.40689		2851	88.1739		2851	81.7588
2850	-0.99675		2850	93.8409		2850	93.081		2850	-8.22123		2850	88.2125		2850	81.7703
2849	-0.93758		2849	93.8349		2849	93.0974		2849	-8.01906		2849	88.2158		2849	81.7678
2848	-0.8845		2848	93.8122		2848	93.1048		2848	-7.81008		2848	88.1979		2848	81.7589
2847	-0.83698		2847	93.8016		2847	93.1107		2847	-7.60092		2847	88.2068		2847	81.7758
2846	-0.795		2846	93.8229		2846	93.1217		2846	-7.39665		2846	88.267		2846	81.8373
2845	-0.75512		2845	93.8662		2845	93.1363		2845	-7.20326		2845	88.3533		2845	81.9273
2844	-0.71622		2844	93.9067		2844	93.1505		2844	-7.02669		2844	88.4237		2844	82.0151
2843	-0.68126		2843	93.9324		2843	93.1641		2843	-6.87019		2843	88.4645		2843	82.0863
2842	-0.65353		2842	93.9489		2842	93.1781		2842	-6.73314		2842	88.4919		2842	82.1443
2841	-0.63286		2841	93.9643		2841	93.1918		2841	-6.61211		2841	88.5246		2841	82.1937
2840	-0.61595		2840	93.9826		2840	93.2049		2840	-6.50376		2840	88.5701		2840	82.2369
2839	-0.59826		2839	94.0076		2839	93.2192		2839	-6.40766		2839	88.6284		2839	82.2804
2838	-0.57554		2838	94.041		2838	93.2361		2838	-6.32542		2838	88.6922		2838	82.3271
2837	-0.54674		2837	94.0738		2837	93.253		2837	-6.25618		2837	88.7438		2837	82.3654
2836	-0.51624		2836	94.0884		2836	93.2647		2836	-6.19399		2836	88.764		2836	82.3773
2835	-0.49003		2835	94.0754		2835	93.2696		2835	-6.13164		2835	88.7497		2835	82.358
2834	-0.46876		2834	94.0426		2834	93.2707		2834	-6.06666		2834	88.7185		2834	82.3227
2833	-0.44761		2833	94.01		2833	93.2729		2833	-6.0021		2833	88.6979		2833	82.2963
2832	-0.42378		2832	93.9949		2832	93.2789		2832	-5.9437		2832	88.7068		2832	82.2982
2831	-0.40032		2831	94.0018		2831	93.2873		2831	-5.89256		2831	88.7427		2831	82.3317
2830	-0.38064		2830	94.0216		2830	93.2957		2830	-5.84745		2830	88.7845		2830	82.3802
2829	-0.36305		2829	94.0378		2829	93.3021		2829	-5.80554		2829	88.8107		2829	82.4177
2828	-0.34401		2828	94.0409		2828	93.3068		2828	-5.76296		2828	88.8192		2828	82.4326
2827	-0.32438		2827	94.035		2827	93.3115		2827	-5.71704		2827	88.8249		2827	82.4377
2826	-0.30865		2826	94.0309		2826	93.3171		2826	-5.66789		2826	88.841		2826	82.4542
2825	-0.29888		2825	94.0342		2825	93.3232		2825	-5.61733		2825	88.8662		2825	82.4891
2824	-0.29182		2824	94.0427		2824	93.3292		2824	-5.56706		2824	88.8915		2824	82.5323
2823	-0.28229		2823	94.0504		2823	93.3325		2823	-5.51912		2823	88.9112		2823	82.5678
2822	-0.26818		2822	94.0512		2822	93.337		2822	-5.47621		2822	88.9248		2822	82.5853
2821	-0.25278		2821	94.0431		2821	93.3404		2821	-5.43913		2821	88.9353		2821	82.5858
2820	-0.24231		2820	94.0328		2820	93.3427		2820	-5.40467		2820	88.9477		2820	82.5826
2819	-0.23984		2819	94.0338		2819	93.3449		2819	-5.36926		2819	88.9661		2819	82.5939
2818	-0.24114		2818	94.0526		2818	93.3482		2818	-5.33414		2818	88.9904		2818	82.6255
2817	-0.23806		2817	94.0805		2817	93.3523		2817	-5.30393		2817	89.0159		2817	82.665
2816	-0.22701		2816	94.1009		2816	93.356		2816	-5.2793		2816	89.0375		2816	82.6943
2815	-0.21268		2815	94.1078		2815	93.3582		2815	-5.25441		2815	89.0533		2815	82.7075
2814	-0.20299		2814	94.1082		2814	93.3588		2814	-5.22332		2814	89.0647		2814	82.7115
2813	-0.2021		2813	94.1109		2813	93.3583		2813	-5.18653		2813	89.074		2813	82.7156
2812	-0.20877		2812	94.1177		2812	93.3574		2812	-5.14966		2812	89.0833		2812	82.7241
2811	-0.21867		2811	94.1266		2811	93.3565		2811	-5.11714		2811	89.0945		2811	82.7381
2810	-0.22698		2810	94.1364		2810	93.3559		2810	-5.08942		2810	89.1078		2810	82.7562
2809	-0.23056		2809	94.1444		2809	93.3546		2809	-5.06517		2809	89.1214		2809	82.7743
2808	-0.22935		2808	94.1452		2808	93.3509		2808	-5.04379		2808	89.1329		2808	82.7883
2807	-0.22512		2807	94.1343		2807	93.3441		2807	-5.02501		2807	89.141		2807	82.7965
2806	-0.2186		2806	94.1104		2806	93.3353		2806	-5.0073		2806	89.1461		2806	82.7997
2805	-0.20928		2805	94.0768		2805	93.3269		2805	-4.98816		2805	89.149		2805	82.7998
2804	-0.19827		2804	94.0446		2804	93.3206		2804	-4.96625		2804	89.1518		2804	82.8005
2803	-0.18901		2803	94.0293		2803	93.3171		2803	-4.94274		2803	89.1572		2803	82.8067
2802	-0.18457		2802	94.0373		2802	93.3155		2802	-4.91993		2802	89.1662		2802	82.8187
2801	-0.18582		2801	94.0572		2801	93.3132		2801	-4.89849		2801	89.1759		2801	82.8296
2800	-0.19203		2800	94.0711		2800	93.3088		2800	-4.8768		2800	89.1832		2800	82.8346
2799	-0.20091		2799	94.0768		2799	93.3042		2799	-4.85302		2799	89.189		2799	82.8391
2798	-0.20795		2798	94.0857		2798	93.3029		2798	-4.82666		2798	89.1977		2798	82.8521
2797	-0.20934		2797	94.1036		2797	93.3053		2797	-4.79788		2797	89.21		2797	82.8733
2796	-0.20673		2796	94.1204		2796	93.3073		2796	-4.76678		2796	89.2213		2796	82.892
2795	-0.20614		2795	94.1227		2795	93.3047		2795	-4.73516		2795	89.2277		2795	82.8996
2794	-0.2105		2794	94.1061		2794	93.2965		2794	-4.7073		2794	89.2287		2794	82.8955
2793	-0.21615		2793	94.0747		2793	93.284		2793	-4.68654		2793	89.2253		2793	82.8833
2792	-0.21807		2792	94.0399		2792	93.2708		2792	-4.67096		2792	89.2185		2792	82.8674
2791	-0.21547		2791	94.0183		2791	93.2616		2791	-4.6547		2791	89.2116		2791	82.8548
2790	-0.2099		2790	94.0216		2790	93.2595		2790	-4.63405		2790	89.2119		2790	82.854
2789	-0.20066		2789	94.0437		2789	93.2643		2789	-4.6104		2789	89.2236		2789	82.8653
2788	-0.18578		2788	94.0667		2788	93.2728		2788	-4.58663		2788	89.2424		2788	82.8814
2787	-0.16633		2787	94.0827		2787	93.2836		2787	-4.56249		2787	89.2621		2787	82.9002
2786	-0.1468		2786	94.1034		2786	93.2964		2786	-4.53552		2786	89.282		2786	82.9269
2785	-0.13153		2785	94.1371		2785	93.3086		2785	-4.50547		2785	89.304		2785	82.9629
2784	-0.12262		2784	94.1812		2784	93.3177		2784	-4.47545		2784	89.3285		2784	83.0026
2783	-0.12037		2783	94.2287		2783	93.3273		2783	-4.44816		2783	89.3541		2783	83.0421
2782	-0.12335		2782	94.2709		2782	93.342		2782	-4.42243		2782	89.3777		2782	83.0794
2781	-0.12801		2781	94.2899		2781	93.356		2781	-4.395		2781	89.3916		2781	83.106
2780	-0.13003		2780	94.2688		2780	93.3567		2780	-4.36498		2780	89.388		2780	83.1095
2779	-0.12718		2779	94.2157		2779	93.34		2779	-4.3355		2779	89.3696		2779	83.0901
2778	-0.12097		2778	94.1634		2778	93.3157		2778	-4.31074		2778	89.3484		2778	83.0641
2777	-0.1156		2777	94.1358		2777	93.2965		2777	-4.29249		2777	89.3325		2777	83.0477
2776	-0.11472		2776	94.1278		2776	93.2873		2776	-4.2796		2776	89.3206		2776	83.0435
2775	-0.11796		2775	94.1243		2775	93.2876		2775	-4.26895		2775	89.3109		2775	83.0476
2774	-0.12042		2774	94.1239		2774	93.296		2774	-4.25603		2774	89.3093		2774	83.0596
2773	-0.11723		2773	94.1359		2773	93.3101		2773	-4.23648		2773	89.3223		2773	83.082
2772	-0.1083		2772	94.1613		2772	93.3258		2772	-4.20936		2772	89.3479		2772	83.1139
2771	-0.09746		2771	94.1889		2771	93.3395		2771	-4.17859		2771	89.3764		2771	83.1488
2770	-0.08765		2770	94.2036		2770	93.3483		2770	-4.1492		2770	89.3966		2770	83.1759
2769	-0.07928		2769	94.1955		2769	93.349		2769	-4.12268		2769	89.4007		2769	83.1836
2768	-0.07285		2768	94.1666		2768	93.341		2768	-4.09772		2768	89.3894		2768	83.1673
2767	-0.06947		2767	94.1333		2767	93.3316		2767	-4.07451		2767	89.3748		2767	83.1374
2766	-0.06792		2766	94.1155		2766	93.3314		2766	-4.05544		2766	89.3706		2766	83.1133
2765	-0.06466		2765	94.1167		2765	93.3406		2765	-4.04136		2765	89.3778		2765	83.1079
2764	-0.05864		2764	94.12		2764	93.3499		2764	-4.02972		2764	89.3847		2764	83.1169
2763	-0.05346		2763	94.1071		2763	93.3505		2763	-4.01728		2763	89.3823		2763	83.1295
2762	-0.05283		2762	94.0775		2762	93.3448		2762	-4.00216		2762	89.3758		2762	83.1401
2761	-0.05573		2761	94.0495		2761	93.3417		2761	-3.98314		2761	89.3777		2761	83.1512
2760	-0.05779		2760	94.0457		2760	93.3473		2760	-3.95991		2760	89.3949		2760	83.1676
2759	-0.05571		2759	94.0783		2759	93.3615		2759	-3.93521		2759	89.4227		2759	83.1909
2758	-0.04884		2758	94.1387		2758	93.3791		2758	-3.91344		2758	89.4487		2758	83.2162
2757	-0.0386		2757	94.1996		2757	93.3921		2757	-3.89552		2757	89.4608		2757	83.2352
2756	-0.02869		2756	94.2389		2756	93.3976		2756	-3.87766		2756	89.461		2756	83.2461
2755	-0.02378		2755	94.2636		2755	93.4057		2755	-3.85706		2755	89.4656		2755	83.2597
2754	-0.02568		2754	94.2972		2754	93.4303		2754	-3.83587		2754	89.492		2754	83.2895
2753	-0.03159		2753	94.3436		2753	93.4698		2753	-3.81716		2753	89.5366		2753	83.3334
2752	-0.03758		2752	94.3751		2752	93.503		2752	-3.79961		2752	89.5725		2752	83.3687
2751	-0.04243		2751	94.3662		2751	93.5109		2751	-3.77955		2751	89.5763		2751	83.3749
2750	-0.04643		2750	94.3222		2750	93.4949		2750	-3.75665		2750	89.5494		2750	83.3525
2749	-0.04828		2749	94.2692		2749	93.4686		2749	-3.73414		2749	89.511		2749	83.319
2748	-0.04583		2748	94.2276		2748	93.442		2748	-3.71422		2748	89.479		2748	83.2932
2747	-0.03929		2747	94.2043		2747	93.4196		2747	-3.69616		2747	89.4604		2747	83.2819
2746	-0.03149		2746	94.2016		2746	93.4074		2746	-3.67876		2746	89.456		2746	83.2838
2745	-0.02468		2745	94.2188		2745	93.4101		2745	-3.6619		2745	89.4634		2745	83.2942
2744	-0.01874		2744	94.2459		2744	93.4226		2744	-3.64558		2744	89.4743		2744	83.3069
2743	-0.01237		2743	94.2651		2743	93.4306		2743	-3.62947		2743	89.4781		2743	83.3159
2742	-0.00522		2742	94.264		2742	93.4225		2742	-3.6136		2742	89.4691		2742	83.317
2741	0.00131		2741	94.2443		2741	93.4007		2741	-3.59794		2741	89.4502		2741	83.311
2740	0.00502		2740	94.2189		2740	93.3794		2740	-3.5816		2740	89.4314		2740	83.3018
2739	0.00495		2739	94.2019		2739	93.3729		2739	-3.5638		2739	89.4225		2739	83.2945
2738	0.00276		2738	94.1995		2738	93.3849		2738	-3.54515		2738	89.428		2738	83.2921
2737	0.00117		2737	94.2101		2737	93.4085		2737	-3.5267		2737	89.4451		2737	83.2961
2736	0.00114		2736	94.2304		2736	93.4342		2736	-3.50819		2736	89.4677		2736	83.3069
2735	0.00157		2735	94.2592		2735	93.4566		2735	-3.48882		2735	89.4916		2735	83.3241
2734	0.002		2734	94.2916		2734	93.4739		2734	-3.46924		2734	89.5154		2734	83.3433
2733	0.00357		2733	94.3158		2733	93.4836		2733	-3.45144		2733	89.5361		2733	83.3562
2732	0.00677		2732	94.3211		2732	93.4833		2732	-3.43709		2732	89.5484		2732	83.3567
2731	0.00979		2731	94.3071		2731	93.473		2731	-3.42677		2731	89.5485		2731	83.3455
2730	0.01028		2730	94.2811		2730	93.4538		2730	-3.41991		2730	89.536		2730	83.3272
2729	0.00774		2729	94.2503		2729	93.4275		2729	-3.41415		2729	89.5145		2729	83.3058
2728	0.00344		2728	94.2207		2728	93.3998		2728	-3.40596		2728	89.4924		2728	83.2852
2727	-0.000725573		2727	94.2019		2727	93.3818		2727	-3.39328		2727	89.4823		2727	83.272
2726	-0.0025		2726	94.1989		2726	93.3802		2726	-3.37711		2726	89.4912		2726	83.271
2725	0		2725	94.2031		2725	93.3885		2725	-3.35937		2725	89.5135		2725	83.2788
2724	0.00546		2724	94.1987		2724	93.3924		2724	-3.34045		2724	89.5331		2724	83.2848
2723	0.01191		2723	94.1813		2723	93.3855		2723	-3.32022		2723	89.5394		2723	83.2812
2722	0.01646		2722	94.1625		2722	93.3747		2722	-3.30002		2722	89.5354		2722	83.27
2721	0.01881		2721	94.1549		2721	93.3701		2721	-3.28138		2721	89.5299		2721	83.2576
2720	0.02092		2720	94.1587		2720	93.3726		2720	-3.26349		2720	89.5258		2720	83.2481
2719	0.02453		2719	94.1643		2719	93.3759		2719	-3.24421		2719	89.5191		2719	83.2412
2718	0.02917		2718	94.1644		2718	93.375		2718	-3.22346		2718	89.5077		2718	83.235
2717	0.03148		2717	94.1593		2717	93.3712		2717	-3.20383		2717	89.4949		2717	83.2287
2716	0.02724		2716	94.1532		2716	93.3683		2716	-3.18778		2716	89.4861		2716	83.2228
2715	0.01585		2715	94.1487		2715	93.3667		2715	-3.1755		2715	89.4841		2715	83.2183
2714	0.00285		2714	94.1459		2714	93.3636		2714	-3.16525		2714	89.4873		2714	83.2147
2713	-0.00431		2713	94.1424		2713	93.3567		2713	-3.15495		2713	89.4903		2713	83.2083
2712	-0.00372		2712	94.1358		2712	93.3472		2712	-3.14376		2712	89.4879		2712	83.1952
2711	-0.000115071		2711	94.1252		2711	93.3393		2711	-3.13291		2711	89.4796		2711	83.1757
2710	0.00184		2710	94.1116		2710	93.3362		2710	-3.12454		2710	89.4695		2710	83.1553
2709	0.00284		2709	94.0976		2709	93.3362		2709	-3.11905		2709	89.461		2709	83.1398
2708	0.00599		2708	94.0856		2708	93.3353		2708	-3.11407		2708	89.4542		2708	83.1319
2707	0.01121		2707	94.0779		2707	93.331		2707	-3.10635		2707	89.4494		2707	83.1321
2706	0.01525		2706	94.0754		2706	93.3244		2706	-3.09356		2706	89.45		2706	83.1384
2705	0.01604		2705	94.0757		2705	93.3193		2705	-3.07459		2705	89.4593		2705	83.1473
2704	0.01472		2704	94.0764		2704	93.3183		2704	-3.05034		2704	89.4751		2704	83.1538
2703	0.01323		2703	94.076		2703	93.3226		2703	-3.02507		2703	89.4901		2703	83.1567
2702	0.01203		2702	94.0745		2702	93.3325		2702	-3.00445		2702	89.5001		2702	83.1586
2701	0.01064		2701	94.072		2701	93.3459		2701	-2.99042		2701	89.506		2701	83.1606
2700	0.00919		2700	94.0674		2700	93.3575		2700	-2.97975		2700	89.5091		2700	83.1586
2699	0.00893		2699	94.0598		2699	93.3611		2699	-2.96908		2699	89.507		2699	83.1482
2698	0.01115		2698	94.0497		2698	93.3539		2698	-2.95923		2698	89.4957		2698	83.1302
2697	0.016		2697	94.0395		2697	93.3398		2697	-2.95236		2697	89.4768		2697	83.1114
2696	0.02241		2696	94.0317		2696	93.3283		2696	-2.94744		2696	89.459		2696	83.0985
2695	0.02943		2695	94.0273		2695	93.3271		2695	-2.94132		2695	89.4509		2695	83.0934
2694	0.03695		2694	94.0252		2694	93.3355		2694	-2.93285		2694	89.4533		2694	83.0929
2693	0.0447		2693	94.0233		2693	93.3445		2693	-2.92312		2693	89.4585		2693	83.0923
2692	0.0511		2692	94.0201		2692	93.3457		2692	-2.91239		2692	89.4586		2692	83.0893
2691	0.05404		2691	94.0161		2691	93.3398		2691	-2.89976		2691	89.4534		2691	83.0848
2690	0.05271		2690	94.0121		2690	93.3332		2690	-2.88531		2690	89.4488		2690	83.0807
2689	0.04807		2689	94.0089		2689	93.3306		2689	-2.87061		2689	89.4494		2689	83.0784
2688	0.04205		2688	94.0069		2688	93.3331		2688	-2.85701		2688	89.4569		2688	83.0793
2687	0.03714		2687	94.006		2687	93.3398		2687	-2.84492		2687	89.4711		2687	83.0843
2686	0.03531		2686	94.0058		2686	93.3483		2686	-2.8339		2686	89.4889		2686	83.0921
2685	0.03606		2685	94.0057		2685	93.3525		2685	-2.82239		2685	89.5024		2685	83.0989
2684	0.03663		2684	94.0051		2684	93.3469		2684	-2.80857		2684	89.5035		2684	83.1009
2683	0.03564		2683	94.004		2683	93.3316		2683	-2.79336		2683	89.4913		2683	83.0981
2682	0.03522		2682	94.003		2682	93.3128		2682	-2.78112		2682	89.4752		2682	83.093
2681	0.03737		2681	94.0033		2681	93.297		2681	-2.77536		2681	89.4662		2681	83.089
2680	0.03964		2680	94.0057		2680	93.29		2680	-2.77461		2680	89.4685		2680	83.0885
2679	0.03768		2679	94.0101		2679	93.2967		2679	-2.77387		2679	89.479		2679	83.0921
2678	0.03161		2678	94.0151		2678	93.3163		2678	-2.76893		2678	89.4929		2678	83.0989
2677	0.02643		2677	94.0197		2677	93.3389		2677	-2.75791		2677	89.5055		2677	83.1072
2676	0.02591		2676	94.0228		2676	93.3532		2676	-2.74128		2676	89.5146		2676	83.115
2675	0.02898		2675	94.0246		2675	93.3588		2675	-2.72274		2675	89.522		2675	83.1216
2674	0.03284		2674	94.0259		2674	93.3638		2674	-2.70805		2674	89.5323		2674	83.1269
2673	0.03648		2673	94.0277		2673	93.3724		2673	-2.69958		2673	89.5468		2673	83.1312
2672	0.03989		2672	94.0292		2672	93.3789		2672	-2.69328		2672	89.5597		2672	83.1344
2671	0.0424		2671	94.029		2671	93.3756		2671	-2.6838		2671	89.5636		2671	83.1365
2670	0.0437		2670	94.027		2670	93.359		2670	-2.67157		2670	89.5573		2670	83.1381
2669	0.0445		2669	94.0246		2669	93.3311		2669	-2.66145		2669	89.5455		2669	83.1403
2668	0.04506		2668	94.0244		2668	93.3026		2668	-2.65537		2668	89.5395		2668	83.1441
2667	0.04431		2667	94.0297		2667	93.291		2667	-2.64986		2667	89.5489		2667	83.1507
2666	0.04111		2666	94.0413		2666	93.304		2666	-2.64097		2666	89.5739		2666	83.1589
2665	0.03515		2665	94.0537		2665	93.3258		2665	-2.62882		2665	89.6018		2665	83.1658
2664	0.02643		2664	94.0583		2664	93.3311		2664	-2.61673		2664	89.6172		2664	83.1687
2663	0.01607		2663	94.0535		2663	93.3169		2663	-2.60772		2663	89.6193		2663	83.1686
2662	0.00797		2662	94.0486		2662	93.3073		2662	-2.60178		2662	89.6232		2662	83.1697
2661	0.00689		2661	94.0537		2661	93.3241		2661	-2.59541		2661	89.6414		2661	83.1753
2660	0.01321		2660	94.0683		2660	93.3627		2660	-2.58491		2660	89.6683		2660	83.1851
2659	0.02153		2659	94.0819		2659	93.399		2659	-2.57149		2659	89.6844		2659	83.1949
2658	0.02578		2658	94.0848		2658	93.4111		2658	-2.561		2658	89.6752		2658	83.2001
2657	0.02477		2657	94.0752		2657	93.3909		2657	-2.55603		2657	89.6417		2657	83.1993
2656	0.02189		2656	94.0578		2656	93.3453		2656	-2.55124		2656	89.601		2656	83.1943
2655	0.02087		2655	94.0413		2655	93.2944		2655	-2.54024		2655	89.574		2655	83.189
2654	0.02274		2654	94.0335		2654	93.2577		2654	-2.52489		2654	89.57		2654	83.1861
2653	0.02544		2653	94.0372		2653	93.2405		2653	-2.51274		2653	89.5816		2653	83.1863
2652	0.02555		2652	94.0495		2652	93.2379		2652	-2.50591		2652	89.5963		2652	83.189
2651	0.02154		2651	94.0645		2651	93.2463		2651	-2.49827		2651	89.6097		2651	83.1937
2650	0.01586		2650	94.0755		2650	93.2626		2650	-2.48465		2650	89.6216		2650	83.1989
2649	0.0127		2649	94.0761		2649	93.2743		2649	-2.46769		2649	89.6266		2649	83.2012
2648	0.01349		2648	94.0624		2648	93.2679		2648	-2.45331		2648	89.6189		2648	83.1981
2647	0.01619		2647	94.0422		2647	93.2478		2647	-2.44321		2647	89.6066		2647	83.191
2646	0.01898		2646	94.0317		2646	93.234		2646	-2.43446		2646	89.6071		2646	83.1855
2645	0.02247		2645	94.043		2645	93.2402		2645	-2.42378		2645	89.6284		2645	83.1856
2644	0.02758		2644	94.0755		2644	93.2641		2644	-2.40961		2644	89.6637		2644	83.1918
2643	0.03324		2643	94.1166		2643	93.2976		2643	-2.39193		2643	89.7018		2643	83.2014
2642	0.03747		2642	94.1469		2642	93.329		2642	-2.3728		2642	89.7287		2642	83.2097
2641	0.03948		2641	94.1492		2641	93.3377		2641	-2.35591		2641	89.7265		2641	83.2116
2640	0.04014		2640	94.1191		2640	93.3057		2640	-2.34368		2640	89.6836		2640	83.2054
2639	0.04131		2639	94.0699		2639	93.2363		2639	-2.3354		2639	89.612		2639	83.1927
2638	0.04455		2638	94.0193		2638	93.1552		2638	-2.32906		2638	89.5412		2638	83.1784
2637	0.0492		2637	93.9703		2637	93.0816		2637	-2.32398		2637	89.4881		2637	83.1624
2636	0.052		2636	93.918		2636	93.0193		2636	-2.32038		2636	89.4507		2636	83.1428
2635	0.05089		2635	93.8733		2635	92.9764		2635	-2.31776		2635	89.4296		2635	83.1241
2634	0.04887		2634	93.8612		2634	92.97		2634	-2.31533		2634	89.4345		2634	83.1155
2633	0.05152		2633	93.8915		2633	93.0045		2633	-2.31322		2633	89.4667		2633	83.1215
2632	0.06003		2632	93.9445		2632	93.06		2632	-2.31136		2632	89.5082		2632	83.1378
2631	0.06941		2631	93.9906		2631	93.1081		2631	-2.3074		2631	89.5371		2631	83.155
2630	0.07421		2630	94.0178		2630	93.1354		2630	-2.29781		2630	89.546		2630	83.1663
2629	0.07368		2629	94.0307		2629	93.1442		2629	-2.28206		2629	89.5409		2629	83.1691
2628	0.0704		2628	94.0349		2628	93.1422		2628	-2.26489		2628	89.5296		2628	83.1639
2627	0.06666		2627	94.0328		2627	93.1383		2627	-2.25248		2627	89.5179		2627	83.1542
2626	0.06392		2626	94.0261		2626	93.1371		2626	-2.24617		2626	89.5091		2626	83.1446
2625	0.06316		2625	94.0167		2625	93.1351		2625	-2.24125		2625	89.503		2625	83.1365
2624	0.0637		2624	94.0067		2624	93.1274		2624	-2.23282		2624	89.4977		2624	83.1294
2623	0.06286		2623	94.0037		2623	93.1216		2623	-2.22139		2623	89.4953		2623	83.125
2622	0.05909		2622	94.0155		2622	93.1307		2622	-2.21109		2622	89.5004		2622	83.1263
2621	0.0542		2621	94.0367		2621	93.1504		2621	-2.20363		2621	89.5113		2621	83.1321
2620	0.05085		2620	94.0481		2620	93.1569		2620	-2.19681		2620	89.5184		2620	83.1354
2619	0.04886		2619	94.037		2619	93.1355		2619	-2.18875		2619	89.5149		2619	83.1315
2618	0.04579		2618	94.0128		2618	93.0993		2618	-2.18016		2618	89.5044		2618	83.1242
2617	0.04075		2617	93.9951		2617	93.0741		2617	-2.17174		2617	89.4948		2617	83.1212
2616	0.03605		2616	93.992		2616	93.0705		2616	-2.16291		2616	89.4897		2616	83.1254
2615	0.03455		2615	93.9973		2615	93.0797		2615	-2.15482		2615	89.4874		2615	83.1333
2614	0.03598		2614	94.0034		2614	93.0881		2614	-2.15116		2614	89.4859		2614	83.14
2613	0.03644		2613	94.0083		2613	93.089		2613	-2.15302		2613	89.4846		2613	83.1433
2612	0.03208		2612	94.0129		2612	93.0831		2612	-2.15532		2612	89.4838		2612	83.1433
2611	0.0237		2611	94.0191		2611	93.0769		2611	-2.15162		2611	89.4837		2611	83.1427
2610	0.01683		2610	94.0304		2610	93.0793		2610	-2.14149		2610	89.4851		2610	83.1454
2609	0.01584		2609	94.0482		2609	93.0938		2609	-2.13048		2609	89.4877		2609	83.1531
2608	0.01879		2608	94.0669		2608	93.1133		2608	-2.12347		2608	89.4893		2608	83.1633
2607	0.01954		2607	94.0779		2607	93.1268		2607	-2.12049		2607	89.4879		2607	83.1714
2606	0.01451		2606	94.0798		2606	93.1316		2606	-2.11824		2606	89.4836		2606	83.1756
2605	0.00546		2605	94.0809		2605	93.1353		2605	-2.11357		2605	89.4793		2605	83.1795
2604	-0.00401		2604	94.0923		2604	93.1476		2604	-2.10551		2604	89.4775		2604	83.1887
2603	-0.01197		2603	94.1167		2603	93.1707		2603	-2.09501		2603	89.4785		2603	83.2056
2602	-0.01777		2602	94.1443		2602	93.1965		2602	-2.08255		2602	89.48		2602	83.2255
2601	-0.02091		2601	94.1575		2601	93.2103		2601	-2.0703		2601	89.4787		2601	83.2375
2600	-0.02212		2600	94.1464		2600	93.2023		2600	-2.05656		2600	89.4733		2600	83.2334
2599	-0.02375		2599	94.1158		2599	93.1758		2599	-2.04077		2599	89.4654		2599	83.2138
2598	-0.0277		2598	94.0836		2598	93.1459		2598	-2.02479		2598	89.4575		2598	83.1892
2597	-0.03328		2597	94.0672		2597	93.1283		2597	-2.0106		2597	89.4523		2597	83.1732
2596	-0.03802		2596	94.071		2596	93.1284		2596	-1.99886		2596	89.4505		2596	83.1727
2595	-0.04004		2595	94.0892		2595	93.1419		2595	-1.99007		2595	89.4517		2595	83.1867
2594	-0.03935		2594	94.112		2594	93.1601		2594	-1.98366		2594	89.4544		2594	83.2069
2593	-0.03746		2593	94.1314		2593	93.1756		2593	-1.97501		2593	89.4566		2593	83.2227
2592	-0.03601		2592	94.1438		2592	93.185		2592	-1.95785		2592	89.4575		2592	83.2286
2591	-0.03501		2591	94.1516		2591	93.19		2591	-1.93272		2591	89.4577		2591	83.2291
2590	-0.03244		2590	94.1615		2590	93.1965		2590	-1.90904		2590	89.4581		2590	83.2342
2589	-0.02657		2589	94.1779		2589	93.2104		2589	-1.89477		2589	89.4597		2589	83.2502
2588	-0.01841		2588	94.1985		2588	93.2324		2588	-1.88682		2588	89.4626		2588	83.2742
2587	-0.01104		2587	94.2171		2587	93.2575		2587	-1.8762		2587	89.4661		2587	83.2992
2586	-0.00649		2586	94.2303		2586	93.2785		2586	-1.85981		2586	89.4695		2586	83.3205
2585	-0.0041		2585	94.2377		2585	93.2903		2585	-1.84217		2585	89.4721		2585	83.3359
2584	-0.00194		2584	94.2376		2584	93.2915		2584	-1.82728		2584	89.4731		2584	83.3432
2583	0.000697475		2583	94.23		2583	93.2859		2583	-1.81423		2583	89.4732		2583	83.3427
2582	0.00251		2582	94.2204		2582	93.2803		2582	-1.8003		2582	89.4708		2582	83.3383
2581	0.00198		2581	94.2159		2581	93.2802		2581	-1.78361		2581	89.4682		2581	83.3332
2580	-0.000932247		2580	94.2166		2580	93.2854		2580	-1.76299		2580	89.466		2580	83.3265
2579	-0.00206		2579	94.2179		2579	93.293		2579	-1.73937		2579	89.464		2579	83.3195
2578	0.00392		2578	94.219		2578	93.3011		2578	-1.71708		2578	89.4623		2578	83.3186
2577	0.01712		2577	94.2239		2577	93.3093		2577	-1.70002		2577	89.4615		2577	83.3287
2576	0.03117		2576	94.2347		2576	93.318		2576	-1.6868		2576	89.4618		2576	83.347
2575	0.03999		2575	94.2484		2575	93.3275		2575	-1.67388		2575	89.4636		2575	83.3658
2574	0.04346		2574	94.2589		2574	93.3372		2574	-1.66219		2574	89.4661		2574	83.379
2573	0.04463		2573	94.259		2573	93.3438		2573	-1.65568		2573	89.4672		2573	83.3796
2572	0.04435		2572	94.2433		2572	93.3433		2572	-1.65326		2572	89.4638		2572	83.3616
2571	0.04221		2571	94.2137		2571	93.3357		2571	-1.6478		2571	89.4545		2571	83.3275
2570	0.04025		2570	94.1824		2570	93.3269		2570	-1.63482		2570	89.4423		2570	83.293
2569	0.04098		2569	94.1631		2569	93.3236		2569	-1.61777		2569	89.4333		2569	83.2741
2568	0.04285		2568	94.1587		2568	93.3269		2568	-1.60315		2568	89.4314		2568	83.2718
2567	0.04196		2567	94.1606		2567	93.333		2567	-1.5941		2567	89.4354		2567	83.2748
2566	0.03801		2566	94.1595		2566	93.3379		2566	-1.59032		2566	89.4402		2566	83.2742
2565	0.03454		2565	94.155		2565	93.341		2565	-1.5904		2565	89.4424		2565	83.2714
2564	0.03331		2564	94.1532		2564	93.3441		2564	-1.59174		2564	89.4428		2564	83.2731
2563	0.03285		2563	94.1586		2563	93.3485		2563	-1.59094		2563	89.4443		2563	83.2829
2562	0.03251		2562	94.1683		2562	93.353		2562	-1.58652		2562	89.4485		2562	83.2978
2561	0.03381		2561	94.1742		2561	93.355		2561	-1.5798		2561	89.4536		2561	83.3088
2560	0.03674		2560	94.1707		2560	93.3532		2560	-1.5724		2560	89.4563		2560	83.3081
2559	0.0388		2559	94.1605		2559	93.3501		2559	-1.56495		2559	89.4561		2559	83.2979
2558	0.0388		2558	94.1515		2558	93.349		2558	-1.55832		2558	89.4565		2558	83.2891
2557	0.03829		2557	94.1484		2557	93.3512		2557	-1.5531		2557	89.4609		2557	83.289
2556	0.03812		2556	94.149		2556	93.3549		2556	-1.54703		2556	89.4678		2556	83.2927
2555	0.03703		2555	94.148		2555	93.3577		2555	-1.53631		2555	89.4731		2555	83.2908
2554	0.03471		2554	94.1436		2554	93.3588		2554	-1.52105		2554	89.4742		2554	83.2817
2553	0.03286		2553	94.1375		2553	93.359		2553	-1.5069		2553	89.4723		2553	83.2715
2552	0.03175		2552	94.1318		2552	93.359		2552	-1.49945		2552	89.4698		2552	83.2662
2551	0.02905		2551	94.127		2551	93.3589		2551	-1.49859		2551	89.4689		2551	83.2676
2550	0.02404		2550	94.1228		2550	93.3582		2550	-1.49958		2550	89.4705		2550	83.2735
2549	0.02023		2549	94.1184		2549	93.3566		2549	-1.4975		2549	89.4731		2549	83.2771
2548	0.02123		2548	94.113		2548	93.354		2548	-1.48995		2548	89.4736		2548	83.2711
2547	0.02608		2547	94.1067		2547	93.3506		2547	-1.47783		2547	89.47		2547	83.255
2546	0.03058		2546	94.1		2546	93.3466		2546	-1.46483		2546	89.4638		2546	83.2356
2545	0.03186		2545	94.0934		2545	93.3424		2545	-1.45443		2545	89.4578		2545	83.221
2544	0.0304		2544	94.0873		2544	93.3385		2544	-1.44608		2544	89.4541		2544	83.2125
2543	0.02873		2543	94.0817		2543	93.3352		2543	-1.43592		2543	89.4528		2543	83.2069
2542	0.02937		2542	94.077		2542	93.3328		2542	-1.4221		2542	89.4535		2542	83.2031
2541	0.03275		2541	94.0736		2541	93.3313		2541	-1.40715		2541	89.4553		2541	83.2028
2540	0.03668		2540	94.0704		2540	93.3306		2540	-1.39442		2540	89.4576		2540	83.2059
2539	0.03879		2539	94.0676		2539	93.3304		2539	-1.38432		2539	89.4597		2539	83.2109
2538	0.03905		2538	94.0651		2538	93.331		2538	-1.3753		2538	89.4617		2538	83.2163
2537	0.03844		2537	94.0627		2537	93.3314		2537	-1.36652		2537	89.4638		2537	83.221
2536	0.03615		2536	94.0606		2536	93.3321		2536	-1.35793		2536	89.4657		2536	83.2228
2535	0.03121		2535	94.0586		2535	93.3329		2535	-1.34915		2535	89.4675		2535	83.2212
2534	0.02616		2534	94.0566		2534	93.3338		2534	-1.33959		2534	89.4691		2534	83.2183
2533	0.02535		2533	94.0546		2533	93.3347		2533	-1.32872		2533	89.4704		2533	83.2166
2532	0.02907		2532	94.0525		2532	93.3353		2532	-1.31567		2532	89.4708		2532	83.2143
2531	0.03307		2531	94.0505		2531	93.3356		2531	-1.3002		2531	89.4702		2531	83.2087
2530	0.03509		2530	94.0488		2530	93.3361		2530	-1.28463		2530	89.4695		2530	83.2012
2529	0.0381		2529	94.0478		2529	93.337		2529	-1.2724		2529	89.4701		2529	83.1971
2528	0.04499		2528	94.0476		2528	93.3384		2528	-1.26399		2528	89.4726		2528	83.2
2527	0.05346		2527	94.048		2527	93.3405		2527	-1.25621		2527	89.4764		2527	83.2101
2526	0.05858		2526	94.0487		2526	93.3428		2526	-1.24694		2526	89.4806		2526	83.2255
2525	0.05874		2525	94.0495		2525	93.3453		2525	-1.23834		2525	89.4839		2525	83.2412
2524	0.05683		2524	94.0499		2524	93.3477		2524	-1.23355		2524	89.486		2524	83.2501
2523	0.0569		2523	94.0499		2523	93.3499		2523	-1.23208		2523	89.4872		2523	83.2485
2522	0.06089		2522	94.0497		2522	93.3521		2522	-1.23034		2522	89.4879		2522	83.2409
2521	0.06732		2521	94.0497		2521	93.3546		2521	-1.22568		2521	89.4891		2521	83.2379
2520	0.07191		2520	94.05		2520	93.3575		2520	-1.21763		2520	89.4907		2520	83.2459
2519	0.07091		2519	94.0506		2519	93.3609		2519	-1.20635		2519	89.4929		2519	83.2619
2518	0.06469		2518	94.0513		2518	93.3646		2518	-1.19244		2518	89.4951		2518	83.2769
2517	0.05675		2517	94.0518		2517	93.3682		2517	-1.17812		2517	89.4965		2517	83.2832
2516	0.04928		2516	94.0519		2516	93.3715		2516	-1.16625		2516	89.4966		2516	83.2776
2515	0.04197		2515	94.0518		2515	93.3746		2515	-1.15731		2515	89.4954		2515	83.2617
2514	0.03555		2514	94.0516		2514	93.3776		2514	-1.14849		2514	89.4936		2514	83.2432
2513	0.03338		2513	94.0519		2513	93.381		2513	-1.13671		2513	89.4922		2513	83.2321
2512	0.03761		2512	94.0529		2512	93.3848		2512	-1.12186		2512	89.4914		2512	83.2326
2511	0.04571		2511	94.0546		2511	93.389		2511	-1.10648		2511	89.4909		2511	83.2409
2510	0.05246		2510	94.0567		2510	93.3933		2510	-1.0928		2510	89.4901		2510	83.2484
2509	0.05459		2509	94.0588		2509	93.3973		2509	-1.08099		2509	89.4886		2509	83.2493
2508	0.05248		2508	94.061		2508	93.4012		2508	-1.07024		2508	89.4862		2508	83.2423
2507	0.04889		2507	94.0632		2507	93.4052		2507	-1.06084		2507	89.4834		2507	83.2302
2506	0.04694		2506	94.0658		2506	93.4095		2506	-1.05434		2506	89.4808		2506	83.2185
2505	0.04792		2505	94.0689		2505	93.4143		2505	-1.05165		2505	89.4789		2505	83.2119
2504	0.05033		2504	94.0726		2504	93.4196		2504	-1.05108		2504	89.4778		2504	83.2108
2503	0.05182		2503	94.0767		2503	93.4251		2503	-1.0483		2503	89.4772		2503	83.2148
2502	0.05218		2502	94.0812		2502	93.4308		2502	-1.03841		2502	89.4766		2502	83.2274
2501	0.053		2501	94.0855		2501	93.4371		2501	-1.01946		2501	89.4757		2501	83.2514
2500	0.05495		2500	94.0893		2500	93.4442		2500	-0.99491		2500	89.4742		2500	83.2803
2499	0.05726		2499	94.0926		2499	93.4509		2499	-0.97193		2499	89.472		2499	83.302
2498	0.05987		2498	94.0955		2498	93.456		2498	-0.95572		2498	89.4693		2498	83.3112
2497	0.06357		2497	94.0983		2497	93.4595		2497	-0.94534		2497	89.4664		2497	83.3111
2496	0.06773		2496	94.1011		2496	93.4615		2496	-0.93604		2496	89.4635		2496	83.3064
2495	0.07014		2495	94.104		2495	93.4621		2495	-0.92515		2495	89.4609		2495	83.2988
2494	0.06955		2494	94.1069		2494	93.4609		2494	-0.91386		2494	89.4571		2494	83.2904
2493	0.06671		2493	94.1098		2493	93.4575		2493	-0.90368		2493	89.4552		2493	83.2834
2492	0.06267		2492	94.1126		2492	93.4519		2492	-0.89376		2492	89.4531		2492	83.2762
2491	0.05823		2491	94.115		2491	93.4454		2491	-0.88274		2491	89.4506		2491	83.2656
2490	0.05486		2490	94.1171		2490	93.4411		2490	-0.87086		2490	89.4481		2490	83.2532
2489	0.05369		2489	94.1192		2489	93.4409		2489	-0.8589		2489	89.4456		2489	83.2433
2488	0.05317		2488	94.1211		2488	93.4425		2488	-0.84671		2488	89.443		2488	83.236
2487	0.05024		2487	94.1223		2487	93.4424		2487	-0.83381		2487	89.4399		2487	83.2286
2486	0.0445		2486	94.1229		2486	93.4422		2486	-0.81985		2486	89.4361		2486	83.2238
2485	0.039		2485	94.1244		2485	93.4457		2485	-0.80358		2485	89.4324		2485	83.228
2484	0.03644		2484	94.1274		2484	93.4523		2484	-0.78345		2484	89.4294		2484	83.2402
2483	0.03667		2483	94.1314		2483	93.4576		2483	-0.76098		2483	89.4269		2483	83.252
2482	0.03816		2482	94.1356		2482	93.4592		2482	-0.7413		2482	89.4242		2482	83.2576
2481	0.03978		2481	94.1398		2481	93.4592		2481	-0.72817		2481	89.4207		2481	83.2585
2480	0.04054		2480	94.1442		2480	93.4587		2480	-0.71984		2480	89.4163		2480	83.2577
2479	0.03995		2479	94.1477		2479	93.457		2479	-0.71179		2479	89.4108		2479	83.2534
2478	0.0391		2478	94.1493		2478	93.4541		2478	-0.70236		2478	89.4043		2478	83.2493
2477	0.03935		2477	94.1489		2477	93.4505		2477	-0.69345		2477	89.3971		2477	83.244
2476	0.03966		2476	94.1467		2476	93.4446		2476	-0.68659		2476	89.3843		2476	83.2372
2475	0.03752		2475	94.1434		2475	93.4344		2475	-0.6806		2475	89.3755		2475	83.2287
2474	0.03259		2474	94.1411		2474	93.4234		2474	-0.6726		2474	89.3666		2474	83.2208
2473	0.02723		2473	94.1422		2473	93.4197		2473	-0.66016		2473	89.3595		2473	83.2186
2472	0.02341		2472	94.1474		2472	93.4261		2472	-0.64301		2472	89.3556		2472	83.2236
2471	0.0213		2471	94.1541		2471	93.4359		2471	-0.62404		2471	89.3544		2471	83.2314
2470	0.02094		2470	94.1577		2470	93.439		2470	-0.6074		2470	89.3537		2470	83.2348
2469	0.02239		2469	94.1561		2469	93.4311		2469	-0.59462		2469	89.3508		2469	83.2304
2468	0.02453		2468	94.1503		2468	93.4159		2468	-0.58392		2468	89.3449		2468	83.2204
2467	0.02637		2467	94.1435		2467	93.3997		2467	-0.57411		2467	89.3373		2467	83.2098
2466	0.02939		2466	94.1383		2466	93.3872		2466	-0.56669		2466	89.3308		2466	83.2025
2465	0.03522		2465	94.1356		2465	93.3785		2465	-0.5619		2465	89.3271		2465	83.1991
2464	0.04105		2464	94.1338		2464	93.37		2464	-0.55524		2464	89.3256		2464	83.198
2463	0.04114		2463	94.1316		2463	93.3591		2463	-0.54151		2463	89.3241		2463	83.197
2462	0.03391		2462	94.1287		2462	93.3468		2462	-0.52162		2462	89.3212		2462	83.1953
2461	0.02386		2461	94.1257		2461	93.3285		2461	-0.5022		2461	89.317		2461	83.1926
2460	0.01597		2460	94.1225		2460	93.3144		2460	-0.48857		2460	89.3113		2460	83.1892
2459	0.0115		2459	94.1194		2459	93.2997		2459	-0.48002		2459	89.3053		2459	83.1866
2458	0.01004		2458	94.1192		2458	93.293		2458	-0.47219		2458	89.3025		2458	83.1875
2457	0.0115		2457	94.1245		2457	93.3036		2457	-0.46174		2457	89.3076		2457	83.1938
2456	0.01421		2456	94.1351		2456	93.33		2456	-0.44854		2456	89.3206		2456	83.2038
2455	0.01462		2455	94.146		2455	93.3565		2455	-0.4348		2455	89.3345		2455	83.2113
2454	0.01143		2454	94.1516		2454	93.3666		2454	-0.42252		2454	89.3399		2454	83.2141
2453	0.00754		2453	94.15		2453	93.356		2453	-0.41154		2453	89.334		2453	83.2111
2452	0.00619		2452	94.1432		2452	93.3317		2452	-0.4004		2452	89.3201		2452	83.2054
2451	0.00729		2451	94.1346		2451	93.3031		2451	-0.38914		2451	89.3022		2451	83.1997
2450	0.00918		2450	94.1267		2450	93.2758		2450	-0.37936		2450	89.2827		2450	83.1946
2449	0.01092		2449	94.1214		2449	93.2535		2449	-0.37081		2449	89.2646		2449	83.1912
2448	0.01148		2448	94.1204		2448	93.2407		2448	-0.3603		2448	89.2532		2448	83.1916
2447	0.00932		2447	94.1248		2447	93.242		2447	-0.34609		2447	89.2529		2447	83.1977
2446	0.00509		2446	94.1344		2446	93.2599		2446	-0.33192		2446	89.2636		2446	83.2087
2445	0.00222		2445	94.1467		2445	93.2898		2445	-0.32401		2445	89.2788		2445	83.2211
2444	0.00256		2444	94.1558		2444	93.3165		2444	-0.32443		2444	89.2878		2444	83.23
2443	0.00348		2443	94.156		2443	93.3233		2443	-0.32879		2443	89.2838		2443	83.2315
2442	0.00153		2442	94.1464		2442	93.3058		2442	-0.33008		2442	89.2686		2442	83.2258
2441	-0.00356		2441	94.1325		2441	93.2744		2441	-0.32387		2441	89.2507		2441	83.2173
2440	-0.00911		2440	94.1213		2440	93.2427		2440	-0.31074		2440	89.2374		2440	83.2113
2439	-0.01424		2439	94.1156		2439	93.2155		2439	-0.29501		2439	89.2309		2439	83.21
2438	-0.02004		2438	94.1138		2438	93.1901		2438	-0.28027		2438	89.2292		2438	83.2124
2437	-0.02601		2437	94.1122		2437	93.1643		2437	-0.26586		2437	89.2289		2437	83.2156
2436	-0.02928		2436	94.1075		2436	93.1398		2436	-0.24881		2436	89.2273		2436	83.2165
2435	-0.02733		2435	94.1007		2435	93.1233		2435	-0.22925		2435	89.2263		2435	83.2148
2434	-0.02023		2434	94.0988		2434	93.1262		2434	-0.21105		2434	89.2329		2434	83.216
2433	-0.01065		2433	94.1092		2433	93.1554		2433	-0.19667		2433	89.2529		2433	83.2272
2432	-0.00252		2432	94.1304		2432	93.2016		2432	-0.18433		2432	89.2815		2432	83.2486
2431	0.000825374		2431	94.1508		2431	93.2428		2431	-0.17188		2431	89.3054		2431	83.2696
2430	-0.00167		2430	94.1592		2430	93.2619		2430	-0.1602		2430	89.3133		2430	83.2791
2429	-0.00844		2429	94.154		2429	93.2573		2429	-0.15049		2429	89.3031		2429	83.2759
2428	-0.01638		2428	94.1424		2428	93.2382		2428	-0.14121		2428	89.2809		2428	83.2673
2427	-0.02207		2427	94.1343		2427	93.2191		2427	-0.13058		2427	89.2593		2427	83.2626
2426	-0.0231		2426	94.1389		2426	93.2163		2426	-0.11965		2426	89.252		2426	83.2696
2425	-0.01949		2425	94.1594		2425	93.2355		2425	-0.11006		2425	89.262		2425	83.2916
2424	-0.01391		2424	94.1884		2424	93.2631		2424	-0.10107		2424	89.2763		2424	83.3218
2423	-0.00933		2423	94.2134		2423	93.2796		2423	-0.09165		2423	89.2819		2423	83.3459
2422	-0.00682		2422	94.2305		2422	93.2849		2422	-0.08361		2422	89.2852		2422	83.3568
2421	-0.00602		2421	94.2445		2421	93.2943		2421	-0.08051		2421	89.3008		2421	83.3598
2420	-0.00686		2420	94.2531		2420	93.3106		2420	-0.07863		2420	89.3272		2420	83.3599
2419	-0.00964		2419	94.2465		2419	93.3198		2419	-0.07525		2419	89.3478		2419	83.3564
2418	-0.01464		2418	94.225		2418	93.3151		2418	-0.07079		2418	89.3551		2418	83.3538
2417	-0.02248		2417	94.2054		2417	93.3043		2417	-0.06766		2417	89.3547		2417	83.3627
2416	-0.03319		2416	94.1977		2416	93.289		2416	-0.06616		2416	89.3473		2416	83.3793
2415	-0.04341		2415	94.1918		2415	93.26		2415	-0.0643		2415	89.3266		2415	83.38
2414	-0.04737		2414	94.1766		2414	93.2212		2414	-0.06048		2414	89.2981		2414	83.3507
2413	-0.04322		2413	94.158		2413	93.1904		2413	-0.05331		2413	89.2783		2413	83.3078
2412	-0.03638		2412	94.1425		2412	93.1696		2412	-0.04076		2412	89.2694		2412	83.2737
2411	-0.0333		2411	94.1221		2411	93.1413		2411	-0.02329		2411	89.2563		2411	83.2468
2410	-0.03389		2410	94.0942		2410	93.1054		2410	-0.00693		2410	89.2352		2410	83.2178
2409	-0.03361		2409	94.0788		2409	93.0903		2409	0.0011		2409	89.2251		2409	83.1999
2408	-0.03092		2408	94.0947		2408	93.1096		2408	0.000132421		2408	89.2405		2408	83.2147
2407	-0.02818		2407	94.1314		2407	93.1366		2407	-0.00341		2407	89.2695		2407	83.2557
2406	-0.027		2406	94.1622		2406	93.1364		2406	-0.00321		2406	89.2908		2406	83.2932
2405	-0.02782		2405	94.1778		2405	93.1097		2405	0.0016		2405	89.3015		2405	83.3138
2404	-0.03282		2404	94.1896		2404	93.0863		2404	0.00795		2404	89.3138		2404	83.3303
2403	-0.04315		2403	94.2034		2403	93.0852		2403	0.01279		2403	89.3327		2403	83.3495
2402	-0.05345		2402	94.2081		2402	93.0974		2402	0.01505		2402	89.349		2402	83.3557
2401	-0.05541		2401	94.1908		2401	93.1013		2401	0.01559		2401	89.3487		2401	83.3306
2400	-0.0482		2400	94.1529		2400	93.0818		2400	0.01625		2400	89.3219		2400	83.2737
2399	-0.0402		2399	94.1093		2399	93.0394		2399	0.01853		2399	89.2703		2399	83.1972
2398	-0.03861		2398	94.0718		2398	92.9914		2398	0.02351		2398	89.2133		2398	83.1173
2397	-0.04235		2397	94.0616		2397	92.9603		2397	0.03231		2397	89.1797		2397	83.0472
2396	-0.04696		2396	94.0683		2396	92.9561		2396	0.04457		2396	89.1828		2396	83.0103
2395	-0.05125		2395	94.0832		2395	92.974		2395	0.05609		2395	89.2132		2395	83.0219
2394	-0.05593		2394	94.1043		2394	93.0101		2394	0.06116		2394	89.2534		2394	83.0775
2393	-0.05956		2393	94.1324		2393	93.0646		2393	0.05911		2393	89.2927		2393	83.1521
2392	-0.0597		2392	94.1602		2392	93.1248		2392	0.05596		2392	89.3287		2392	83.2145
2391	-0.05585		2391	94.176		2391	93.1634		2391	0.0579		2391	89.353		2391	83.2449
2390	-0.04913		2390	94.1767		2390	93.1645		2390	0.06517		2390	89.3676		2390	83.2467
2389	-0.04108		2389	94.1704		2389	93.1415		2389	0.07392		2389	89.3776		2389	83.2384
2388	-0.0342		2388	94.1621		2388	93.1189		2388	0.08075		2388	89.3831		2388	83.2324
2387	-0.03059		2387	94.15		2387	93.1068		2387	0.08316		2387	89.3799		2387	83.2263
2386	-0.02847		2386	94.1353		2386	93.1036		2386	0.07931		2386	89.3717		2386	83.2169
2385	-0.02245		2385	94.1255		2385	93.1099		2385	0.07102		2385	89.3721		2385	83.2099
2384	-0.00943		2384	94.1235		2384	93.1253		2384	0.06445		2384	89.387		2384	83.2093
2383	0.00791		2383	94.1209		2383	93.139		2383	0.06381		2383	89.404		2383	83.2038
2382	0.02497		2382	94.1083		2382	93.1376		2382	0.06596		2382	89.405		2382	83.171
2381	0.04008		2381	94.0873		2381	93.118		2381	0.06548		2381	89.3848		2381	83.0974
2380	0.05423		2380	94.0671		2380	93.087		2380	0.06321		2380	89.3523		2380	82.9929
2379	0.06849		2379	94.055		2379	93.0562		2379	0.06452		2379	89.3235		2379	82.8958
2378	0.08334		2378	94.0528		2378	93.0423		2378	0.06929		2378	89.3136		2378	82.8571
2377	0.09784		2377	94.0597		2377	93.0598		2377	0.07054		2377	89.3275		2377	82.9039
2376	0.10706		2376	94.073		2376	93.1057		2376	0.06471		2376	89.3555		2376	83.0142
2375	0.10441		2375	94.0876		2375	93.1594		2375	0.05738		2375	89.3783		2375	83.1303
2374	0.0907		2374	94.101		2374	93.2105		2374	0.05617		2374	89.3878		2374	83.2189
2373	0.07764		2373	94.1138		2373	93.2697		2373	0.06347		2373	89.3933		2373	83.2971
2372	0.07693		2372	94.1231		2372	93.3339		2372	0.07721		2372	89.4024		2372	83.3794
2371	0.08833		2371	94.1219		2371	93.3638		2371	0.09152		2371	89.4062		2371	83.4302
2370	0.10372		2370	94.1088		2370	93.3301		2370	0.09588		2370	89.3946		2370	83.4061
2369	0.11931		2369	94.0916		2369	93.2546		2369	0.08411		2369	89.3734		2369	83.3212
2368	0.13524		2368	94.0808		2368	93.1894		2368	0.06664		2368	89.3565		2368	83.2358
2367	0.14537		2367	94.0772		2367	93.1553		2367	0.06196		2367	89.3478		2367	83.1848
2366	0.1388		2366	94.0766		2366	93.1361		2366	0.07405		2366	89.3411		2366	83.1519
2365	0.11598		2365	94.0786		2365	93.1194		2365	0.09146		2365	89.333		2365	83.1134
2364	0.09593		2364	94.0818		2364	93.1098		2364	0.10826		2364	89.3247		2364	83.0716
2363	0.10074		2363	94.0847		2363	93.111		2363	0.12603		2363	89.3184		2363	83.0512
2362	0.13266		2362	94.0838		2362	93.1228		2362	0.13556		2362	89.3154		2362	83.0637
2361	0.16845		2361	94.0799		2361	93.1496		2361	0.11742		2361	89.3149		2361	83.1093
2360	0.18019		2360	94.0782		2360	93.1916		2360	0.06713		2360	89.3175		2360	83.171
2359	0.16411		2359	94.082		2359	93.2346		2359	0.00289		2359	89.3207		2359	83.2126
2358	0.14016		2358	94.0896		2358	93.2615		2358	-0.05136		2358	89.3229		2358	83.2252
2357	0.12677		2357	94.098		2357	93.2723		2357	-0.07503		2357	89.3248		2357	83.2226
2356	0.12695		2356	94.1053		2356	93.2768		2356	-0.05755		2356	89.3274		2356	83.2318
2355	0.12812		2355	94.1125		2355	93.2798		2355	-0.00821		2355	89.3313		2355	83.2733
2354	0.11993		2354	94.1219		2354	93.2823		2354	0.04799		2354	89.336		2354	83.3392
2353	0.10557		2353	94.1352		2353	93.2849		2353	0.09143		2353	89.3413		2353	83.3881
2352	0.1014		2352	94.1489		2352	93.2877		2352	0.1158		2352	89.3465		2352	83.372
2351	0.13882		2351	94.1558		2351	93.2907		2351	0.11903		2351	89.3512		2351	83.2979
2350	0.23146		2350	94.1533		2350	93.2956		2350	0.10108		2350	89.355		2350	83.2112
2349	0.3487		2349	94.1463		2349	93.3044		2349	0.06816		2349	89.3587		2349	83.1588
2348	0.42129		2348	94.1439		2348	93.315		2348	0.03741		2348	89.3629		2348	83.1581
2347	0.39308		2347	94.1502		2347	93.3233		2347	0.03006		2347	89.3676		2347	83.1811
2346	0.26819		2346	94.1597		2346	93.3262		2346	0.05066		2346	89.3713		2346	83.1878
2345	0.11754		2345	94.1657		2345	93.3264		2345	0.0744		2345	89.374		2345	83.1695
2344	0.03001		2344	94.1713		2344	93.3358		2344	0.07486		2344	89.3792		2344	83.1758
2343	0.03209		2343	94.1882		2343	93.3546		2343	0.05695		2343	89.3896		2343	83.232
2342	0.08287		2342	94.2112		2342	93.383		2342	0.03932		2342	89.4043		2342	83.3033
2341	0.13169		2341	94.2231		2341	93.41		2341	0.02927		2341	89.4181		2341	83.3479
2340	0.16242		2340	94.2153		2340	93.4251		2340	0.02457		2340	89.4252		2340	83.338
2339	0.18523		2339	94.1935		2339	93.4251		2339	0.02107		2339	89.4229		2339	83.2727
2338	0.19863		2338	94.1718		2338	93.4149		2338	0.01355		2338	89.4137		2338	83.181
2337	0.20192		2337	94.1625		2337	93.4048		2337	0.00147		2337	89.4058		2337	83.1161
2336	0.20116		2336	94.1717		2336	93.4013		2336	-0.00421		2336	89.4048		2336	83.107
2335	0.19837		2335	94.1899		2335	93.4038		2335	0.00794		2335	89.4103		2335	83.1393
2334	0.18593		2334	94.2022		2334	93.4056		2334	0.03327		2334	89.4148		2334	83.1602
2333	0.1581		2333	94.1882		2333	93.3979		2333	0.05562		2333	89.4106		2333	83.121
2332	0.12141		2332	94.1374		2332	93.3742		2332	0.0676		2332	89.3911		2332	82.9966
2331	0.09192		2331	94.0505		2331	93.3383		2331	0.07577		2331	89.3588		2331	82.8361
2330	0.08573		2330	93.9764		2330	93.309		2330	0.0876		2330	89.3275		2330	82.7265
2329	0.10268		2329	93.9588		2329	93.3052		2329	0.10048		2329	89.3147		2329	82.7247
2328	0.12558		2328	94.0076		2328	93.328		2328	0.10725		2328	89.3222		2328	82.8087
2327	0.13475		2327	94.0652		2327	93.3587		2327	0.10216		2327	89.3341		2327	82.898
2326	0.13091		2326	94.0806		2326	93.3753		2326	0.08339		2326	89.333		2326	82.9547
2325	0.11915		2325	94.0516		2325	93.3746		2325	0.05712		2325	89.3145		2325	82.9904
2324	0.10587		2324	94.0182		2324	93.3647		2324	0.03537		2324	89.2892		2324	83.036
2323	0.08717		2323	94.0086		2323	93.3515		2323	0.02622		2323	89.2679		2323	83.0888
2322	0.06935		2322	94.0248		2322	93.3386		2322	0.02615		2322	89.2559		2322	83.1376
2321	0.06024		2321	94.0605		2321	93.3333		2321	0.02781		2321	89.2559		2321	83.1888
2320	0.06142		2320	94.101		2320	93.3399		2320	0.02859		2320	89.258		2320	83.2273
2319	0.06632		2319	94.1013		2319	93.3468		2319	0.02772		2319	89.246		2319	83.2259
2318	0.06936		2318	94.0429		2318	93.3392		2318	0.02308		2318	89.2138		2318	83.1778
2317	0.07165		2317	93.958		2317	93.3235		2317	0.01475		2317	89.1858		2317	83.1383
2316	0.0717		2316	93.9311		2316	93.3238		2316	0.00775		2316	89.1953		2316	83.1639
2315	0.06297		2315	93.9983		2315	93.3572		2315	0.00568		2315	89.2561		2315	83.2626
2314	0.04395		2314	94.1376		2314	93.4159		2314	0.00703		2314	89.3542		2314	83.3957
2313	0.02111		2313	94.2686		2313	93.4799		2313	0.01015		2313	89.4585		2313	83.5218
2312	0.00685		2312	94.3353		2312	93.5306		2312	0.01628		2312	89.535		2312	83.615
2311	0.0054		2311	94.313		2311	93.5599		2311	0.02364		2311	89.5584		2311	83.6586
2310	0.01727		2310	94.2326		2310	93.567		2310	0.02475		2310	89.5291		2310	83.6484
2309	0.03559		2309	94.1316		2309	93.5559		2309	0.01566		2309	89.4721		2309	83.5905
2308	0.05272		2308	94.0377		2308	93.524		2308	0.00227		2308	89.417		2308	83.4954
2307	0.0591		2307	93.9478		2307	93.465		2307	-0.00725		2307	89.371		2307	83.364
2306	0.05494		2306	93.866		2306	93.3822		2306	-0.01189		2306	89.3297		2306	83.2155
2305	0.0444		2305	93.8105		2305	93.2959		2305	-0.01372		2305	89.2944		2305	83.0895
2304	0.03314		2304	93.8052		2304	93.2269		2304	-0.01158		2304	89.2718		2304	83.0194
2303	0.02094		2303	93.8414		2303	93.1808		2303	-0.00489		2303	89.2669		2303	83.0072
2302	0.00933		2302	93.899		2302	93.1571		2302	0.00172		2302	89.2831		2302	83.0365
2301	0.00139		2301	93.959		2301	93.1552		2301	0.00326		2301	89.3244		2301	83.0968
2300	0		2300	94.0196		2300	93.1634		2300	0.00239		2300	89.3784		2300	83.1689
2299	0.00308		2299	94.0639		2299	93.1593		2299	0.00432		2299	89.4169		2299	83.2197
2298	0.01029		2298	94.0826		2298	93.1346		2298	0.00702		2298	89.4233		2298	83.2237
2297	0.02009		2297	94.0741		2297	93.1104		2297	0.00297		2297	89.4101		2297	83.1882
2296	0.02959		2296	94.0596		2296	93.1058		2296	-0.00937		2296	89.4019		2296	83.1398
2295	0.03282		2295	94.0608		2295	93.1174		2295	-0.02314		2295	89.409		2295	83.099
2294	0.02879		2294	94.0947		2294	93.1384		2294	-0.03172		2294	89.4381		2294	83.0856
2293	0.0211		2293	94.1517		2293	93.1793		2293	-0.0343		2293	89.4893		2293	83.111
2292	0.01484		2292	94.1959		2292	93.2376		2292	-0.03296		2292	89.5386		2292	83.1597
2291	0.00898		2291	94.1834		2291	93.2756		2291	-0.02957		2291	89.5388		2291	83.183
2290	0.00185		2290	94.1112		2290	93.2564		2290	-0.02661		2290	89.4747		2290	83.1525
2289	-0.00714		2289	94.0255		2289	93.1897		2289	-0.02576		2289	89.3874		2289	83.0881
2288	-0.0164		2288	93.9644		2288	93.1115		2288	-0.02529		2288	89.3264		2288	83.0266
2287	-0.02515		2287	93.9242		2287	93.0421		2287	-0.02217		2287	89.2973		2287	82.977
2286	-0.0313		2286	93.8901		2286	92.9956		2286	-0.01717		2286	89.2856		2286	82.9363
2285	-0.03309		2285	93.8768		2285	92.9922		2285	-0.01434		2285	89.2969		2285	82.9133
2284	-0.03235		2284	93.9018		2284	93.0335		2284	-0.01564		2284	89.3438		2284	82.9185
2283	-0.0336		2283	93.9538		2283	93.0811		2283	-0.01926		2283	89.4085		2283	82.9416
2282	-0.03816		2282	94.0045		2282	93.0987		2282	-0.02292		2282	89.4533		2282	82.9652
2281	-0.04204		2281	94.0493		2281	93.1045		2281	-0.02552		2281	89.4708		2281	82.9923
2280	-0.04229		2280	94.0928		2280	93.1403		2280	-0.02625		2280	89.4828		2280	83.0306
2279	-0.04042		2279	94.1206		2279	93.2076		2279	-0.02459		2279	89.4989		2279	83.0681
2278	-0.03911		2278	94.1167		2278	93.2714		2278	-0.02443		2278	89.5055		2278	83.0846
2277	-0.03797		2277	94.0972		2277	93.3095		2277	-0.0316		2277	89.4946		2277	83.0831
2276	-0.03659		2276	94.0913		2276	93.3239		2276	-0.04331		2276	89.473		2276	83.0789
2275	-0.03606		2275	94.0978		2275	93.314		2275	-0.05219		2275	89.4469		2275	83.0721
2274	-0.03625		2274	94.0963		2274	93.2822		2274	-0.05435		2274	89.4181		2274	83.0531
2273	-0.03407		2273	94.0862		2273	93.2483		2273	-0.05247		2273	89.3966		2273	83.0289
2272	-0.02868		2272	94.0858		2272	93.2415		2272	-0.051		2272	89.3947		2272	83.0204
2271	-0.02436		2271	94.0963		2271	93.2651		2271	-0.05213		2271	89.4057		2271	83.0323
2270	-0.02486		2270	94.0996		2270	93.2944		2270	-0.05625		2270	89.4095		2270	83.0484
2269	-0.02901		2269	94.0872		2269	93.307		2269	-0.06238		2269	89.3961		2269	83.0547
2268	-0.03384		2268	94.0693		2268	93.3025		2268	-0.06778		2268	89.3739		2268	83.0524
2267	-0.03947		2267	94.0576		2267	93.2932		2267	-0.07009		2267	89.3571		2267	83.0498
2266	-0.04642		2266	94.0541		2266	93.29		2266	-0.0698		2266	89.3523		2266	83.0519
2265	-0.05192		2265	94.0534		2265	93.2953		2265	-0.06835		2265	89.3543		2265	83.0578
2264	-0.05289		2264	94.0487		2264	93.3049		2264	-0.06472		2264	89.3514		2264	83.064
2263	-0.05049		2263	94.0386		2263	93.3126		2263	-0.05734		2263	89.3365		2263	83.0679
2262	-0.04836		2262	94.0288		2262	93.3173		2262	-0.04823		2262	89.3156		2262	83.071
2261	-0.04827		2261	94.0263		2261	93.3225		2261	-0.04146		2261	89.3012		2261	83.0758
2260	-0.04961		2260	94.0295		2260	93.3283		2260	-0.03856		2260	89.2964		2260	83.0814
2259	-0.05194		2259	94.0292		2259	93.33		2259	-0.03917		2259	89.2919		2259	83.0842
2258	-0.05466		2258	94.0216		2258	93.327		2258	-0.04506		2258	89.2811		2258	83.0841
2257	-0.05644		2257	94.0154		2257	93.3286		2257	-0.05834		2257	89.2726		2257	83.0871
2256	-0.05709		2256	94.0213		2256	93.3439		2256	-0.07556		2256	89.2792		2256	83.0984
2255	-0.05837		2255	94.0389		2255	93.3699		2255	-0.08858		2255	89.3012		2255	83.1162
2254	-0.062		2254	94.0581		2254	93.3932		2254	-0.09252		2254	89.3255		2254	83.1333
2253	-0.06795		2253	94.0694		2253	93.4033		2253	-0.09011		2253	89.3397		2253	83.1445
2252	-0.07621		2252	94.0712		2252	93.3999		2252	-0.08732		2252	89.341		2252	83.15
2251	-0.08645		2251	94.0674		2251	93.3903		2251	-0.08771		2251	89.3344		2251	83.1524
2250	-0.09566		2250	94.0643		2250	93.3838		2250	-0.09147		2250	89.3285		2250	83.1549
2249	-0.09902		2249	94.068		2249	93.3877		2249	-0.09717		2249	89.3346		2249	83.1603
2248	-0.09579		2248	94.0806		2248	93.4031		2248	-0.10325		2248	89.3592		2248	83.1705
2247	-0.09057		2247	94.0986		2247	93.4227		2247	-0.10939		2247	89.3957		2247	83.1856
2246	-0.08706		2246	94.1134		2246	93.4347		2246	-0.11647		2246	89.4271		2246	83.2009
2245	-0.08416		2245	94.1195		2245	93.4313		2245	-0.12386		2245	89.4385		2245	83.2101
2244	-0.07996		2244	94.1166		2244	93.4133		2244	-0.12825		2244	89.4268		2244	83.2103
2243	-0.07662		2243	94.1077		2243	93.3884		2243	-0.1272		2243	89.4		2243	83.2038
2242	-0.07747		2242	94.0975		2242	93.3671		2242	-0.12258		2242	89.3745		2242	83.1966
2241	-0.08235		2241	94.0905		2241	93.3563		2241	-0.11805		2241	89.365		2241	83.1938
2240	-0.08849		2240	94.0885		2240	93.3555		2240	-0.11469		2240	89.3713		2240	83.1962
2239	-0.09419		2239	94.0902		2239	93.3581		2239	-0.11165		2239	89.3788		2239	83.2012
2238	-0.09895		2238	94.093		2238	93.3595		2238	-0.10975		2238	89.3764		2238	83.2055
2237	-0.10204		2237	94.0965		2237	93.3622		2237	-0.11115		2237	89.3717		2237	83.2089
2236	-0.10304		2236	94.1007		2236	93.3686		2236	-0.11633		2236	89.3777		2236	83.2124
2235	-0.10219		2235	94.1034		2235	93.3736		2235	-0.12398		2235	89.3917		2235	83.2161
2234	-0.0993		2234	94.1023		2234	93.3708		2234	-0.13285		2234	89.4003		2234	83.218
2233	-0.09458		2233	94.0989		2233	93.3622		2233	-0.14104		2233	89.4014		2233	83.2184
2232	-0.09144		2232	94.097		2232	93.3558		2232	-0.14555		2232	89.4052		2232	83.2199
2231	-0.09443		2231	94.097		2231	93.3526		2231	-0.14566		2231	89.4123		2231	83.2233
2230	-0.10258		2230	94.0955		2230	93.3453		2230	-0.1451		2230	89.4085		2230	83.2266
2229	-0.10846		2229	94.0908		2229	93.3302		2229	-0.14796		2229	89.3862		2229	83.2283
2228	-0.10643		2228	94.0858		2228	93.3133		2228	-0.15394		2228	89.3582		2228	83.2295
2227	-0.09865		2227	94.0839		2227	93.3027		2227	-0.16034		2227	89.3434		2227	83.2314
2226	-0.09052		2226	94.0849		2226	93.2998		2226	-0.16634		2226	89.3462		2226	83.2336
2225	-0.084		2225	94.0869		2225	93.3015		2225	-0.17184		2225	89.3588		2225	83.2359
2224	-0.07855		2224	94.0896		2224	93.305		2224	-0.1746		2224	89.3738		2224	83.2399
2223	-0.07537		2223	94.093		2223	93.3085		2223	-0.17315		2223	89.3888		2223	83.2463
2222	-0.07612		2222	94.0952		2222	93.3091		2222	-0.17079		2222	89.4023		2222	83.2526
2221	-0.07918		2221	94.0946		2221	93.3053		2221	-0.17247		2221	89.4135		2221	83.2559
2220	-0.08103		2220	94.0924		2220	93.2995		2220	-0.17894		2220	89.422		2220	83.2566
2219	-0.08095		2219	94.0918		2219	93.2967		2219	-0.18726		2219	89.4281		2219	83.2575
2218	-0.08154		2218	94.0946		2218	93.3005		2218	-0.19518		2218	89.4347		2218	83.2612
2217	-0.08502		2217	94.1003		2217	93.3106		2217	-0.20103		2217	89.4465		2217	83.2676
2216	-0.09085		2216	94.1066		2216	93.3229		2216	-0.20212		2216	89.464		2216	83.2749
2215	-0.09638		2215	94.1101		2215	93.3306		2215	-0.19826		2215	89.478		2215	83.2801
2214	-0.09875		2214	94.1091		2214	93.3303		2214	-0.19521		2214	89.4807		2214	83.2822
2213	-0.09735		2213	94.1067		2213	93.3252		2213	-0.1992		2213	89.4774		2213	83.2837
2212	-0.09509		2212	94.1081		2212	93.3225		2212	-0.20924		2212	89.4809		2212	83.2877
2211	-0.09578		2211	94.1148		2211	93.3248		2211	-0.21957		2211	89.4924		2211	83.2933
2210	-0.09941		2210	94.1222		2210	93.3282		2210	-0.22808		2210	89.4996		2210	83.2959
2209	-0.10222		2209	94.1247		2209	93.3283		2209	-0.23662		2209	89.4949		2209	83.2937
2208	-0.10161		2208	94.1216		2208	93.3254		2208	-0.24469		2208	89.4847		2208	83.2901
2207	-0.09874		2207	94.1158		2207	93.3222		2207	-0.24909		2207	89.479		2207	83.2889
2206	-0.09533		2206	94.1099		2206	93.3213		2206	-0.25006		2206	89.4797		2206	83.2901
2205	-0.09101		2205	94.106		2205	93.3235		2205	-0.25145		2205	89.4817		2205	83.2909
2204	-0.08533		2204	94.1052		2204	93.3282		2204	-0.25432		2204	89.4805		2204	83.2888
2203	-0.08008		2203	94.1044		2203	93.3327		2203	-0.25545		2203	89.4742		2203	83.2833
2202	-0.07803		2202	94.0997		2202	93.3349		2202	-0.25366		2202	89.4646		2202	83.2764
2201	-0.08054		2201	94.0932		2201	93.3363		2201	-0.25243		2201	89.4575		2201	83.2733
2200	-0.08661		2200	94.0927		2200	93.3407		2200	-0.25485		2200	89.4591		2200	83.2778
2199	-0.09268		2199	94.1011		2199	93.3486		2199	-0.25963		2199	89.4689		2199	83.2877
2198	-0.09394		2198	94.1102		2198	93.355		2198	-0.26378		2198	89.4782		2198	83.2937
2197	-0.08889		2197	94.1087		2197	93.3558		2197	-0.26592		2197	89.4779		2197	83.2886
2196	-0.08195		2196	94.0939		2196	93.3508		2196	-0.26617		2196	89.4665		2196	83.2733
2195	-0.07832		2195	94.0725		2195	93.3432		2195	-0.26509		2195	89.4497		2195	83.2552
2194	-0.07706		2194	94.0549		2194	93.3374		2194	-0.2633		2194	89.437		2194	83.2426
2193	-0.07345		2193	94.0479		2193	93.3372		2193	-0.26013		2193	89.4354		2193	83.24
2192	-0.06763		2192	94.0536		2192	93.3439		2192	-0.25331		2192	89.4455		2192	83.2459
2191	-0.06523		2191	94.0679		2191	93.3544		2191	-0.2425		2191	89.4607		2191	83.2541
2190	-0.06856		2190	94.0829		2190	93.3635		2190	-0.23167		2190	89.4727		2190	83.2599
2189	-0.0726		2189	94.0949		2189	93.3694		2189	-0.22514		2189	89.4799		2189	83.2648
2188	-0.07188		2188	94.1068		2188	93.3742		2188	-0.2227		2188	89.4861		2188	83.2732
2187	-0.06669		2187	94.121		2187	93.3798		2187	-0.22166		2187	89.494		2187	83.2858
2186	-0.06059		2186	94.1339		2186	93.3861		2186	-0.22175		2186	89.5017		2186	83.3011
2185	-0.05591		2185	94.1397		2185	93.3922		2185	-0.22405		2185	89.5055		2185	83.3188
2184	-0.05378		2184	94.1349		2184	93.3975		2184	-0.22702		2184	89.503		2184	83.336
2183	-0.05445		2183	94.1199		2183	93.4005		2183	-0.2287		2183	89.492		2183	83.3422
2182	-0.05547		2182	94.1001		2182	93.4007		2182	-0.23104		2182	89.4742		2182	83.3301
2181	-0.05311		2181	94.0868		2181	93.4006		2181	-0.23696		2181	89.4583		2181	83.3082
2180	-0.04754		2180	94.0875		2180	93.4026		2180	-0.24412		2180	89.4526		2180	83.2932
2179	-0.04297		2179	94.0935		2179	93.4033		2179	-0.24693		2179	89.4531		2179	83.2877
2178	-0.0414		2178	94.0882		2178	93.3969		2178	-0.24456		2178	89.447		2178	83.2814
2177	-0.0402		2177	94.0687		2177	93.3858		2177	-0.24163		2177	89.4326		2177	83.2721
2176	-0.03733		2176	94.0481		2176	93.3792		2176	-0.24115		2176	89.4237		2176	83.2689
2175	-0.03427		2175	94.0342		2175	93.3794		2175	-0.2421		2175	89.4276		2175	83.2721
2174	-0.03225		2174	94.0204		2174	93.3789		2174	-0.24447		2174	89.4327		2174	83.2698
2173	-0.03013		2173	94.0023		2173	93.372		2173	-0.25117		2173	89.4261		2173	83.2577
2172	-0.02813		2172	93.9892		2172	93.364		2172	-0.2634		2172	89.4114		2172	83.2481
2171	-0.02898		2171	93.9904		2171	93.3628		2171	-0.27787		2171	89.4021		2171	83.2505
2170	-0.03287		2170	94.0034		2170	93.3692		2170	-0.29004		2170	89.4065		2170	83.2606
2169	-0.03568		2169	94.0253		2169	93.3835		2169	-0.29706		2169	89.4284		2169	83.2742
2168	-0.03442		2168	94.0603		2168	93.4088		2168	-0.29733		2168	89.4719		2168	83.2978
2167	-0.03018		2167	94.1044		2167	93.4404		2167	-0.29096		2167	89.5287		2167	83.3314
2166	-0.02384		2166	94.1371		2166	93.4611		2166	-0.28157		2166	89.571		2166	83.3574
2165	-0.01432		2165	94.1439		2165	93.4591		2165	-0.27447		2165	89.5766		2165	83.3595
2164	-0.00362		2164	94.1333		2164	93.4421		2164	-0.27223		2164	89.5523		2164	83.3422
2163	0.00198		2163	94.1186		2163	93.4228		2163	-0.27381		2163	89.5197		2163	83.3192
2162	-0.000150254		2162	94.0952		2162	93.4009		2162	-0.27717		2162	89.4856		2162	83.2932
2161	-0.00447		2161	94.0545		2161	93.3727		2161	-0.27988		2161	89.4467		2161	83.262
2160	-0.00464		2160	94.0113		2160	93.3508		2160	-0.27886		2160	89.4139		2160	83.2356
2159	-0.00144		2159	93.9951		2159	93.3544		2159	-0.2735		2159	89.4089		2159	83.2326
2158	-0.0001601		2158	94.0176		2158	93.386		2158	-0.2684		2158	89.4388		2158	83.2614
2157	-0.00214		2157	94.064		2157	93.4283		2157	-0.26886		2157	89.4895		2157	83.3156
2156	-0.00257		2156	94.1098		2156	93.461		2156	-0.27389		2156	89.5422		2156	83.3786
2155	5.00392e-06		2155	94.1398		2155	93.4738		2155	-0.27737		2155	89.5828		2155	83.4293
2154	0.00445		2154	94.1495		2154	93.4656		2154	-0.27555		2154	89.6008		2154	83.4521
2153	0.00903		2153	94.1413		2153	93.4427		2153	-0.26992		2153	89.5928		2153	83.4495
2152	0.01154		2152	94.121		2152	93.4171		2152	-0.26339		2152	89.5637		2152	83.4363
2151	0.01014		2151	94.0911		2151	93.3952		2151	-0.25816		2151	89.5152		2151	83.4192
2150	0.00652		2150	94.0512		2150	93.3733		2150	-0.25714		2150	89.4438		2150	83.3922
2149	0.00513		2149	94.0096		2149	93.3494		2149	-0.26296		2149	89.3605		2149	83.3557
2148	0.00736		2148	93.983		2148	93.3309		2148	-0.27438		2148	89.2958		2148	83.3237
2147	0.0096		2147	93.9761		2147	93.322		2147	-0.28673		2147	89.2686		2147	83.3024
2146	0.00928		2146	93.9705		2146	93.3123		2146	-0.2963		2146	89.2606		2146	83.2793
2145	0.00859		2145	93.9472		2145	93.2911		2145	-0.30191		2145	89.2415		2145	83.2447
2144	0.00923		2144	93.9155		2144	93.2676		2144	-0.30345		2144	89.2117		2144	83.2144
2143	0.00811		2143	93.9047		2143	93.2622		2143	-0.30244		2143	89.2016		2143	83.2142
2142	0.0021		2142	93.9323		2142	93.2833		2142	-0.30309		2142	89.2351		2142	83.2489
2141	-0.00681		2141	93.989		2141	93.3195		2141	-0.30868		2141	89.3072		2141	83.2998
2140	-0.01442		2140	94.0478		2140	93.3518		2140	-0.31692		2140	89.3882		2140	83.3417
2139	-0.019		2139	94.0812		2139	93.3651		2139	-0.3222		2139	89.44		2139	83.3605
2138	-0.01996		2138	94.0792		2138	93.3572		2138	-0.32257		2138	89.4406		2138	83.3564
2137	-0.01606		2137	94.0592		2137	93.3416		2137	-0.3213		2137	89.407		2137	83.3418
2136	-0.00875		2136	94.0549		2136	93.3391		2136	-0.32223		2136	89.3897		2136	83.3355
2135	-0.00359		2135	94.0849		2135	93.3591		2135	-0.32625		2135	89.4288		2135	83.3498
2134	-0.00405		2134	94.137		2134	93.3935		2134	-0.33187		2134	89.52		2134	83.3819
2133	-0.00676		2133	94.186		2133	93.4286		2133	-0.33606		2133	89.6258		2133	83.4184
2132	-0.00688		2132	94.2156		2132	93.4548		2132	-0.33566		2132	89.7067		2132	83.4437
2131	-0.00521		2131	94.2175		2131	93.4605		2131	-0.33104		2131	89.7375		2131	83.446
2130	-0.00632		2130	94.1843		2130	93.4328		2130	-0.32752		2130	89.7064		2130	83.422
2129	-0.012		2129	94.1213		2129	93.376		2129	-0.33011		2129	89.6256		2129	83.3827
2128	-0.02021		2128	94.0568		2128	93.3172		2128	-0.33771		2128	89.5323		2128	83.3481
2127	-0.02847		2127	94.0191		2127	93.281		2127	-0.34519		2127	89.4591		2127	83.3292
2126	-0.03491		2126	94.0095		2126	93.266		2126	-0.34986		2126	89.4082		2126	83.3202
2125	-0.03753		2125	94.0093		2125	93.2569		2125	-0.35281		2125	89.3679		2125	83.3126
2124	-0.03584		2124	94.0057		2124	93.248		2124	-0.35545		2124	89.3403		2124	83.3078
2123	-0.03195		2123	94.0005		2123	93.2446		2123	-0.35786		2123	89.3383		2123	83.3119
2122	-0.02811		2122	93.9961		2122	93.2467		2122	-0.35951		2122	89.3578		2122	83.3226
2121	-0.02502		2121	93.9888		2121	93.2441		2121	-0.35868		2121	89.3747		2121	83.3277
2120	-0.0237		2120	93.9777		2120	93.2297		2120	-0.35312		2120	89.3696		2120	83.3185
2119	-0.02557		2119	93.9677		2119	93.2076		2119	-0.34395		2119	89.3447		2119	83.2971
2118	-0.02899		2118	93.9638		2118	93.1877		2118	-0.33634		2118	89.318		2118	83.2753
2117	-0.02929		2117	93.9688		2117	93.1781		2117	-0.33333		2117	89.3075		2117	83.2652
2116	-0.02465		2116	93.9833		2116	93.1808		2116	-0.33204		2116	89.3186		2116	83.2711
2115	-0.01892		2115	93.9999		2115	93.1896		2115	-0.32915		2115	89.3387		2115	83.2822
2114	-0.01664		2114	94.0059		2114	93.1947		2114	-0.32639		2114	89.3481		2114	83.2862
2113	-0.01862		2113	93.9999		2113	93.1918		2113	-0.32623		2113	89.3414		2113	83.2792
2112	-0.02377		2112	93.9978		2112	93.1851		2112	-0.32619		2112	89.332		2112	83.2696
2111	-0.03101		2111	94.0129		2111	93.1811		2111	-0.32318		2111	89.335		2111	83.2671
2110	-0.0371		2110	94.0404		2110	93.1814		2110	-0.3202		2110	89.3529		2110	83.2732
2109	-0.03725		2109	94.0649		2109	93.183		2109	-0.32249		2109	89.3805		2109	83.2835
2108	-0.0312		2108	94.0769		2108	93.1831		2108	-0.3296		2108	89.4125		2108	83.2936
2107	-0.02468		2107	94.0788		2107	93.1808		2107	-0.33697		2107	89.4419		2107	83.3006
2106	-0.02197		2106	94.075		2106	93.1774		2106	-0.34281		2106	89.454		2106	83.3028
2105	-0.02071		2105	94.0707		2105	93.1747		2105	-0.34698		2105	89.4475		2105	83.3007
2104	-0.01675		2104	94.0705		2104	93.1738		2104	-0.34558		2104	89.4357		2104	83.2981
2103	-0.01057		2103	94.0762		2103	93.1746		2103	-0.33445		2103	89.4365		2103	83.299
2102	-0.00575		2102	94.0855		2102	93.1761		2102	-0.31741		2102	89.4545		2102	83.3035
2101	-0.00421		2101	94.0936		2101	93.1778		2101	-0.3038		2101	89.4792		2101	83.3086
2100	-0.00638		2100	94.0974		2100	93.1796		2100	-0.29755		2100	89.496		2100	83.3108
2099	-0.0122		2099	94.0969		2099	93.1813		2099	-0.29506		2099	89.4985		2099	83.3085
2098	-0.01974		2098	94.0942		2098	93.183		2098	-0.29288		2098	89.4913		2098	83.3028
2097	-0.02563		2097	94.0912		2097	93.1849		2097	-0.29124		2097	89.484		2097	83.2966
2096	-0.02893		2096	94.0891		2096	93.1871		2096	-0.2894		2096	89.4819		2096	83.2922
2095	-0.03222		2095	94.0876		2095	93.1895		2095	-0.28434		2095	89.4812		2095	83.2894
2094	-0.03641		2094	94.086		2094	93.192		2094	-0.27613		2094	89.4751		2094	83.2867
2093	-0.03834		2093	94.0842		2093	93.1944		2093	-0.26889		2093	89.4623		2093	83.283
2092	-0.03646		2092	94.0825		2092	93.1968		2092	-0.26454		2092	89.4482		2092	83.2794
2091	-0.03425		2091	94.0814		2091	93.1995		2091	-0.25983		2091	89.4401		2091	83.2776
2090	-0.0348		2090	94.0807		2090	93.2029		2090	-0.25098		2090	89.44		2090	83.278
2089	-0.03608		2089	94.0808		2089	93.2074		2089	-0.23796		2089	89.4455		2089	83.2796
2088	-0.03515		2088	94.0817		2088	93.2132		2088	-0.22371		2088	89.4523		2088	83.2816
2087	-0.03326		2087	94.0832		2087	93.2202		2087	-0.21221		2087	89.4581		2087	83.2834
2086	-0.03339		2086	94.0851		2086	93.2283		2086	-0.20726		2086	89.4624		2086	83.2848
2085	-0.0363		2085	94.087		2085	93.2371		2085	-0.20935		2085	89.4657		2085	83.2857
2084	-0.04201		2084	94.0888		2084	93.2463		2084	-0.21434		2084	89.4687		2084	83.2862
2083	-0.05087		2083	94.0904		2083	93.2555		2083	-0.21801		2083	89.4719		2083	83.2863
2082	-0.06024		2082	94.0917		2082	93.2646		2082	-0.22052		2082	89.4748		2082	83.2863
2081	-0.0642		2081	94.0926		2081	93.2734		2081	-0.22323		2081	89.4771		2081	83.2861
2080	-0.0612		2080	94.0931		2080	93.282		2080	-0.2238		2080	89.4786		2080	83.286
2079	-0.05744		2079	94.0935		2079	93.2906		2079	-0.21918		2079	89.4796		2079	83.2864
2078	-0.05883		2078	94.0941		2078	93.2997		2078	-0.21095		2078	89.4811		2078	83.2874
2077	-0.06308		2077	94.0951		2077	93.3094		2077	-0.20255		2077	89.4835		2077	83.2892
2076	-0.06363		2076	94.0965		2076	93.3196		2076	-0.19338		2076	89.4866		2076	83.2913
2075	-0.05946		2075	94.0979		2075	93.3295		2075	-0.18127		2075	89.4898		2075	83.2932
2074	-0.05482		2074	94.0986		2074	93.339		2074	-0.16949		2074	89.492		2074	83.2943
2073	-0.05351		2073	94.0983		2073	93.3469		2073	-0.16375		2073	89.4929		2073	83.2942
2072	-0.05716		2072	94.0967		2072	93.3537		2072	-0.16334		2072	89.4925		2072	83.293
2071	-0.0656		2071	94.0942		2071	93.3598		2071	-0.16159		2071	89.4912		2071	83.2911
2070	-0.07692		2070	94.0914		2070	93.3657		2070	-0.15446		2070	89.4895		2070	83.289
2069	-0.0879		2069	94.0885		2069	93.3714		2069	-0.1539		2069	89.4879		2069	83.2867
2068	-0.09645		2068	94.0856		2068	93.3769		2068	-0.15279		2068	89.4866		2068	83.2842
2067	-0.10165		2067	94.0826		2067	93.3819		2067	-0.15261		2067	89.4854		2067	83.2812
2066	-0.10122		2066	94.0796		2066	93.3862		2066	-0.15569		2066	89.4833		2066	83.2777
2065	-0.09354		2065	94.0773		2065	93.39		2065	-0.16342		2065	89.4804		2065	83.274
2064	-0.08284		2064	94.0751		2064	93.3937		2064	-0.17192		2064	89.4778		2064	83.2705
2063	-0.07698		2063	94.0737		2063	93.3973		2063	-0.1751		2063	89.4774		2063	83.2675
2062	-0.0778		2062	94.0729		2062	93.4008		2062	-0.17226		2062	89.4791		2062	83.2649
2061	-0.07871		2061	94.0723		2061	93.4039		2061	-0.16819		2061	89.4804		2061	83.2624
2060	-0.07419		2060	94.0715		2060	93.4065		2060	-0.16662		2060	89.4786		2060	83.2598
2059	-0.06645		2059	94.0703		2059	93.408		2059	-0.16795		2059	89.473		2059	83.2572
2058	-0.0599		2058	94.069		2058	93.4087		2058	-0.17238		2058	89.4648		2058	83.2545
2057	-0.05522		2057	94.0677		2057	93.4085		2057	-0.18002		2057	89.456		2057	83.2519
2056	-0.05228		2056	94.0668		2056	93.4079		2056	-0.18821		2056	89.4488		2056	83.2496
2055	-0.0534		2055	94.0665		2055	93.4071		2055	-0.19354		2055	89.4429		2055	83.2474
2054	-0.05862		2054	94.0668		2054	93.4056		2054	-0.19641		2054	89.4369		2054	83.2453
2053	-0.06332		2053	94.0675		2053	93.4035		2053	-0.19911		2053	89.4307		2053	83.2428
2052	-0.06449		2052	94.0685		2052	93.4013		2052	-0.20117		2052	89.4265		2052	83.2401
2051	-0.06367		2051	94.0696		2051	93.3992		2051	-0.20095		2051	89.4256		2051	83.2372
2050	-0.06177		2050	94.0707		2050	93.3971		2050	-0.1998		2050	89.4262		2050	83.2338
2049	-0.0568		2049	94.0714		2049	93.395		2049	-0.20009		2049	89.4267		2049	83.2299
2048	-0.04899		2048	94.0721		2048	93.394		2048	-0.20132		2048	89.4294		2048	83.2261
2047	-0.04306		2047	94.0733		2047	93.3945		2047	-0.20242		2047	89.4356		2047	83.223
2046	-0.04277		2046	94.0747		2046	93.3958		2046	-0.20553		2046	89.4422		2046	83.2204
2045	-0.04637		2045	94.0758		2045	93.3961		2045	-0.21216		2045	89.4454		2045	83.2175
2044	-0.05051		2044	94.0761		2044	93.3948		2044	-0.21791		2044	89.4466		2044	83.2145
2043	-0.05429		2043	94.0759		2043	93.3918		2043	-0.21726		2043	89.4466		2043	83.2122
2042	-0.05627		2042	94.0751		2042	93.3871		2042	-0.2121		2042	89.4462		2042	83.211
2041	-0.05265		2041	94.0731		2041	93.3809		2041	-0.209		2041	89.4436		2041	83.2103
2040	-0.0432		2040	94.0704		2040	93.3749		2040	-0.20904		2040	89.44		2040	83.2104
2039	-0.03466		2039	94.0691		2039	93.3721		2039	-0.20785		2039	89.439		2039	83.2121
2038	-0.03302		2038	94.0702		2038	93.3728		2038	-0.20504		2038	89.4412		2038	83.2147
2037	-0.03607		2037	94.0722		2037	93.3742		2037	-0.20543		2037	89.4432		2037	83.2152
2036	-0.03779		2036	94.0723		2036	93.3724		2036	-0.21067		2036	89.4411		2036	83.2121
2035	-0.03667		2035	94.0689		2035	93.3661		2035	-0.21686		2035	89.4338		2035	83.2062
2034	-0.03473		2034	94.0624		2034	93.356		2034	-0.22182		2034	89.4228		2034	83.1979
2033	-0.03215		2033	94.0538		2033	93.3442		2033	-0.22807		2033	89.4122		2033	83.1877
2032	-0.02855		2032	94.0453		2032	93.3331		2032	-0.23657		2032	89.4062		2032	83.1776
2031	-0.02712		2031	94.0396		2031	93.3258		2031	-0.2432		2031	89.4059		2031	83.1719
2030	-0.03036		2030	94.0395		2030	93.3235		2030	-0.24415		2030	89.4087		2030	83.1731
2029	-0.03545		2029	94.045		2029	93.3238		2029	-0.24019		2029	89.4109		2029	83.1807
2028	-0.03699		2028	94.0532		2028	93.3233		2028	-0.23529		2028	89.4123		2028	83.1876
2027	-0.03397		2027	94.0596		2027	93.3205		2027	-0.23361		2027	89.4135		2027	83.1912
2026	-0.02898		2026	94.0617		2026	93.3171		2026	-0.23827		2026	89.4144		2026	83.1901
2025	-0.02328		2025	94.0628		2025	93.3167		2025	-0.24837		2025	89.4147		2025	83.1875
2024	-0.01776		2024	94.0684		2024	93.3214		2024	-0.25791		2024	89.4155		2024	83.189
2023	-0.01378		2023	94.0792		2023	93.3283		2023	-0.26212		2023	89.4173		2023	83.1952
2022	-0.01287		2022	94.0909		2022	93.3322		2022	-0.26319		2022	89.4196		2022	83.2008
2021	-0.01448		2021	94.0993		2021	93.3326		2021	-0.26645		2021	89.4218		2021	83.2022
2020	-0.01635		2020	94.1042		2020	93.3333		2020	-0.27161		2020	89.4239		2020	83.2013
2019	-0.01613		2019	94.1065		2019	93.336		2019	-0.2726		2019	89.4254		2019	83.2002
2018	-0.01179		2018	94.1058		2018	93.3374		2018	-0.26593		2018	89.4258		2018	83.1964
2017	-0.00305		2017	94.1027		2017	93.3344		2017	-0.25477		2017	89.4257		2017	83.189
2016	0.00394		2016	94.1017		2016	93.3296		2016	-0.24433		2016	89.4271		2016	83.1829
2015	0.00402		2015	94.106		2015	93.3272		2015	-0.23807		2015	89.4309		2015	83.1826
2014	-0.003		2014	94.1147		2014	93.328		2014	-0.23822		2014	89.436		2014	83.1854
2013	-0.01136		2013	94.1231		2013	93.3296		2013	-0.24445		2013	89.4402		2013	83.1848
2012	-0.01529		2012	94.1274		2012	93.3289		2012	-0.25206		2012	89.4416		2012	83.1785
2011	-0.01485		2011	94.126		2011	93.3251		2011	-0.25615		2011	89.4404		2011	83.1678
2010	-0.01229		2010	94.1199		2010	93.3188		2010	-0.25737		2010	89.4375		2010	83.1558
2009	-0.0081		2009	94.1124		2009	93.3124		2009	-0.25965		2009	89.4345		2009	83.146
2008	-0.00304		2008	94.1083		2008	93.3089		2008	-0.26375		2008	89.4332		2008	83.1422
2007	-0.000479847		2007	94.1107		2007	93.3102		2007	-0.26734		2007	89.4345		2007	83.1457
2006	-0.000743659		2006	94.1186		2006	93.3155		2006	-0.27031		2006	89.4377		2006	83.1533
2005	0.00136		2005	94.1267		2005	93.3215		2005	-0.2737		2005	89.4402		2005	83.1593
2004	0.00637		2004	94.1305		2004	93.3252		2004	-0.27522		2004	89.4407		2004	83.1605
2003	0.00729		2003	94.1296		2003	93.3266		2003	-0.27251		2003	89.4398		2003	83.1576
2002	-0.00219		2002	94.1253		2002	93.3261		2002	-0.26801		2002	89.4382		2002	83.152
[truncated: 1,202 more rows]
